# Supplementary material for: O-Mannose Glycosylations Influence E-Cadherin Functional Interactions
Source: Mol Cell Proteomics. 2026 Mar 25;25(5):101559. doi: 10.1016/j.mcpro.2026.101559 (PMC13123603; doi:10.1016/j.mcpro.2026.101559)
Supplement: Supplementary Tables [file mmc2.xlsx]

## Sheet: Legend
Supplemental tables descriptions
Table S1	CRISPR/Cas9 gRNA targets, PCR primers, and gRNA plasmid constructs
Table S2	Genotyping of BG1 gene modified clones through Sanger sequencing
Table S3	Extractant Compositions for the Second round 24-Condition IP Screening
Table S4	Extractant Compositions for the Second round 32-Condition IP Screening in Figure 1
Table S5	CDH1 interactors identified in this study compared to literature data
Table S6	MS data for Optimization of IP conditions in Figure 1
Table S7	Protein-level quantification of I-DIRT analysis in Figure 2
Table S8	Peptide-level quantification of I-DIRT analysis in Figure 2
Table S9	Verification of mixing ratios for isotope-labeled cell inputs (Related to Supplemental Figure 1)
Table S10	Proteins for differential CDH1 interactome analysis across TMTC knockout cell lines in Figure 4
Table S11	Global protein expression profiling of TMTC knockout cells via DIA-MS (Related to Supplemental Figure 9)
Table S12	Lectin-enriched O-mannose glycoproteomics of TMTC1-4 knockout cells
Table S13	O-Man peptides for Lectin-enriched O-mannose glycoproteomics of TMTC1-4 knockout cells

## Sheet: Table S1
	Table S1 – CRISPR/Cas9 gRNA targets, PCR primers, and gRNA plasmid constructs
	Gene name (HGNC)	gRNA Sequence*	Targeted exon**	gRNA plasmid ID	Primer seqeuence for IDAA assay and PCR		Addgene #	Reference
					Forward	Reverse
	TMTC1	GACCTGCCAGTCATAGCACAGGG	6	Gh160	GGTGACTGAACGCTTACAGAATG	AGATGGTGGCTAAGTTCCGC	106824	Narimatsu et al. (PMID: 29315387)
	TMTC2	GCCTGAACCATGCCATTGGAGGG	2	Gh161	CTCCATGGACGCACATTTTC	TGGCTGAGTAGCCTCTTGTAG	106825	Narimatsu et al. (PMID: 29315387)
	TMTC3	ACTGCTGGACAGTTTCTCCGTGG	5	Gh162	GAATCATTAGGCAGCTTGG	CCTGGTGAATACTGGAAGTTGG	106815	Narimatsu et al. (PMID: 29315387)
	TMTC4	GCTGCGTGCAAAACACACAATGG	1	Gh163	TGCAGAAACGGTCCTACCAG	ACTGAGACACAGTTGGGCAG	106816	Narimatsu et al. (PMID: 29315387)
	* PAM sequences are underlined
	** The targeted exon is assigned based on information from UniprotKB/Swiss-Prot

## Sheet: Table S2
	Table S2 – Genotyping of BG1 gene modified clones through Sanger sequencing
	Name of the cell line in this study	Genetic modifications	Clone ID	Parental line	Targeted gene(s)	InDels	Alignment	Reference
	BG1WT	N/A	N/A	N/A	N/A	N/A	N/A
	BG1CDH1::HA	Knock-in HA tag at the C-terminus of E-cadherin (CDH1)	#1D4	BG1WT	CDH1	N/A	N/A
	BG1CDH1::HA/KO:TMTC2	BG1 CHD1-HA TMTC2 KO	#D1	BG1CDH1::HA	KO TMTC2
					WT		GCCTGAACCATGCCATTGGAGGG
					KO	+1bp	GCCTGAACCATGCCATTTGGAGGG
	BG1CDH1::HA/KO:TMTC3	BG1 CHD1-HA TMTC3 KO	#A9	BG1CDH1::HA	KO TMTC3
					WT		ACTGCTGGACAGTTTCTCCGTGG
					KO	+1bp	ACTGCTGGACAGTTTCTTCCGTGG
	BG1CDH1::HA/KO:TMTC2/3	BG1 CHD1-HA TMTC2/TMTC3 KO	#D3	BG1CDH1::HA	KO TMTC2
					WT		GCCTGAACCATGCCATTGGAGGG
					KO	+1bp	GCCTGAACCATGCCATTTGGAGGG
					KO TMTC3
					WT		ACTGCTGGACAGTTTCTCCGTGG
					KO	-2bp	ACTGCTGGACAGTTTCTCCGTGG
	BG1CDH1::HA/KO:TMTC1-4	BG1 CHD1-HA TMTC1/TMTC2/TMTC3/TMTC4 KO	#D8	BG1CDH1::HA	KO TMTC1
					WT		GACCTGCCAGTCATAGCACAGGG
					KO	+1bp	GACCTGCCAGTCATAGCCACAGGG
					KO TMTC2
					WT		GCCTGAACCATGCCATTGGAGGG
					KO	-1bp	GCCTGAACCATGCCATTGGAGGG
					KO TMTC3
					WT		ACTGCTGGACAGTTTCTCCGTGG
					KO	+1bp	ACTGCTGGACAGTTTCTTCCGTGG
					KO TMTC4
					WT		GCTGCGTGCAAAACACACAATGG
					KO	+1bp	GCTGCGTGCAAAACACAACAATGG

## Sheet: Table S3
	Table S3 – Extractant Compositions for the Second round 24-Condition IP Screening
	NO.	Buffer	pH	Detergent	Adductive
	1	20mM HEPES	7.4	1% (v/v) TritX 100	150mM NaCl
	2	20mM HEPES	7.4	1% (v/v) TritX 100	250mM NaCl
	3	20mM HEPES	7.4	1% (v/v) TritX 100	250mM NaCl/4mM CaCl2
	4	20mM HEPES	7.4	1% (v/v) TritX 100	500mM NaCl
	5	20mM HEPES	7.4	0.5% (v/v) TritX 100, 0.1% (v/v) Tween20	250mM NaCl, 2mM MgCl2, 20mM KAc, 4mM CaCl2
	6	20mM HEPES	7.4	0.1% (v/v) Tween20	150mM NaCl
	7	20mM HEPES	7.4	0.1% (v/v) Tween20	250mM NaCl
	8	20mM HEPES	7.4	0.1% (v/v) Tween20	250mM NaC/4mM CaCl2
	9	20mM HEPES	7.4	20mM CHAPS	150mM NaCl
	10	20mM HEPES	7.4	20mM CHAPS	250mM NaCl
	11	20mM HEPES	7.4	20mM CHAPS	250mM NaCl, 2mM Mg, 20mM KAc, 4mM CaCl2
	12	40mM Tris-HCl	8	1% (v/v) TritX 100	150mM KAcet
	13	40mM Tris-HCl	8	1% (v/v) TritX 100	250mM KAcet
	14	40mM Tris-HCl	8	1% (v/v) TritX 100	500mM KAcet
	15	40mM Tris-HCl	8	0.1% (v/v) brij-58	150mM NaCl
	16	40mM Tris-HCl	8	0.1% (v/v) brij-59	250mM NaCl
	17	40mM Tris-HCl	8	0.1% (v/v) brij-60	250mM NaCl, 2mM MgCl2, 20mM KAcet, 4mM CaCl2
	18	40mM Tris-HCl	8	20mM CHAPS	150mM NaCl
	19	40mM Tris-HCl	8	20mM CHAPS	250mM NaCl
	20	40mM Tris-HCl	8	20mM CHAPS	250mM NaCl, 4mM CaCl2
	21	40mM Tris-HCl	8	0.5% (v/v) TRIT X100, 0.1% (v/v)Tween20	250mM NaCl, 2mM MgCl2, 20mM KAc, 4mM CaCl2
	22	10mM PIPES	6.8	0.5% (v/v) TritX100	250mM NaCl
	23	10mM PIPES	6.8	0.5% (v/v) TritX100	150mM NaCl
	24	10mM PIPES	6.8	0.5% (v/v) TritX100	150mM KAcet
	NOTE: the detergets listed were included during extraction and omitted during washes;
	everything else was used as listed during extraction and washing steps.
	Extraction efficiency was evaluated prior to IP screening (Figure below). Briefly, 50 mg of cell powder was extracted with 400 µL of Buffer No. 5, followed by sonication and centrifugation. The clarieifed supernatant was used as ‘Input’ for IP, while the pellet was re-extracted with 400 µL (equal to initial extraction volume) of 40 mM Tris-HCl, 2% (w/v) SDS. 20 µg of the Input protein and a corre…

## Sheet: Table S4
	Table S4 – Extractant Compositions for the Second round 32-Condition IP Screening in Figure 1
	NO.	Buffer	PH	Detergent	Concentration	Salt	Calcium
	1	20mM HEPES	7.4	1% (v/v) TritX 100	250mM	NaCl	1mM
	2	20mM HEPES	7.4	1% (v/v) TritX 100	500mM	KAcet	1mM
	3	20mM HEPES	7.4	1% (v/v) TritX 100	250mM	KAcet	No
	4	20mM HEPES	7.4	1% (v/v) TritX 100	500mM	NaCl	No
	5	40mM Tris-HCl	8	1% (v/v) TritX 100	250mM	NaCl	No
	6	40mM Tris-HCl	8	1% (v/v) TritX 100	500mM	KAcet	No
	7	40mM Tris-HCl	8	1% (v/v) TritX 100	250mM	KAcet	1mM
	8	40mM Tris-HCl	8	1% (v/v) TritX 100	500mM	NaCl	1mM
	9	20mM HEPES	7.4	20mM CHAPS	250mM	NaCl	No
	10	20mM HEPES	7.4	20mM CHAPS	500mM	KAcet	No
	11	20mM HEPES	7.4	20mM CHAPS	250mM	KAcet	1mM
	12	20mM HEPES	7.4	20mM CHAPS	500mM	NaCl	1mM
	13	40mM Tris-HCl	8	20mM CHAPS	250mM	NaCl	1mM
	14	40mM Tris-HCl	8	20mM CHAPS	500mM	KAcet	1mM
	15	40mM Tris-HCl	8	20mM CHAPS	250mM	KAcet	No
	16	40mM Tris-HCl	8	20mM CHAPS	500mM	NaCl	No
	17	20mM HEPES	7.4	1% (w/v) DDM	250mM	NaCl	1mM
	18	20mM HEPES	7.4	1% (w/v) DDM	500mM	KAcet	1mM
	19	20mM HEPES	7.4	1% (w/v) DDM	250mM	KAcet	No
	20	20mM HEPES	7.4	1% (w/v) DDM	500mM	NaCl	No
	21	40mM Tris-HCl	8	1% (w/v) DDM	250mM	NaCl	No
	22	40mM Tris-HCl	8	1% (w/v) DDM	500mM	KAcet	No
	23	40mM Tris-HCl	8	1% (w/v) DDM	250mM	KAcet	1mM
	24	40mM Tris-HCl	8	1% (w/v) DDM	500mM	NaCl	1mM
	25	20mM HEPES	7.4	1% (w/v) C12E8	250mM	NaCl	No
	26	20mM HEPES	7.4	1% (w/v) C12E8	500mM	KAcet	No
	27	20mM HEPES	7.4	1% (w/v) C12E8	250mM	KAcet	1mM
	28	20mM HEPES	7.4	1% (w/v) C12E8	500mM	NaCl	1mM
	29	40mM Tris-HCl	8	1% (w/v) C12E8	250mM	NaCl	1mM
	30	40mM Tris-HCl	8	1% (w/v) C12E8	500mM	KAcet	1mM
	31	40mM Tris-HCl	8	1% (w/v) C12E8	250mM	KAcet	No
	32	40mM Tris-HCl	8	1% (w/v) C12E8	500mM	NaCl	No
	NOTE: the detergets listed were included during extraction and omitted during washes;
	everything else was used as listed during extraction and washing steps.
	Condition advanced from pre-screen

## Sheet: Table S5
Interactors	Identified in	Hit counts in I-DIRT experiment in this experiment
ARVCF	This study, Guo et al. 2016, and Shafraz et al. 2020	6
CDH1	This study, Guo et al. 2016, and Shafraz et al. 2020	6
CTNNB1	This study, Guo et al. 2016, and Shafraz et al. 2020	6
HSPA5	This study, Guo et al. 2016, and Shafraz et al. 2020	6
PKP4	This study, Guo et al. 2016, and Shafraz et al. 2020	6
SLC3A2	This study, Guo et al. 2016, and Shafraz et al. 2020	6
DSG2	This study, Guo et al. 2016, and Shafraz et al. 2020	5
LDHA	This study, Guo et al. 2016, and Shafraz et al. 2020	5
ANXA1	This study, Guo et al. 2016, and Shafraz et al. 2020	4
EEF2	This study, Guo et al. 2016, and Shafraz et al. 2020	4
FLNA	This study, Guo et al. 2016, and Shafraz et al. 2020	4
JUP	This study, Guo et al. 2016, and Shafraz et al. 2020	4
CTNNA1	This study, Guo et al. 2016, and Shafraz et al. 2020	3
DSC3	This study, Guo et al. 2016, and Shafraz et al. 2020	3
KIAA1217	This study, Guo et al. 2016, and Shafraz et al. 2020	3
NUP214	This study, Guo et al. 2016, and Shafraz et al. 2020	3
PKM	This study, Guo et al. 2016, and Shafraz et al. 2020	3
EEF1G	This study, Guo et al. 2016, and Shafraz et al. 2020	2
HNRNPK	This study, Guo et al. 2016, and Shafraz et al. 2020	2
PFN1	This study, Guo et al. 2016, and Shafraz et al. 2020	2
RPL6	This study, Guo et al. 2016, and Shafraz et al. 2020	2
RUVBL1	This study, Guo et al. 2016, and Shafraz et al. 2020	2
ANK3	This study, Guo et al. 2016, and Shafraz et al. 2020	1
ANXA2	This study, Guo et al. 2016, and Shafraz et al. 2020	1
CLINT1	This study, Guo et al. 2016, and Shafraz et al. 2020	1
DDX3X	This study, Guo et al. 2016, and Shafraz et al. 2020	1
HSPA8	This study, Guo et al. 2016, and Shafraz et al. 2020	1
CAT	This study, and Shafraz et al. 2020	6
DSG1	This study, and Shafraz et al. 2020	6
ATP1A1	This study, and Shafraz et al. 2020	5
BLMH	This study, and Shafraz et al. 2020	5
KRT17	This study, and Shafraz et al. 2020	5
KRT80	This study, and Shafraz et al. 2020	5
CDH3	This study, and Shafraz et al. 2020	4
CLTC	This study, and Shafraz et al. 2020	4
LMNA	This study, and Shafraz et al. 2020	4
PDIA4	This study, and Shafraz et al. 2020	4
RPS11	This study, and Shafraz et al. 2020	4
SLC16A1	This study, and Shafraz et al. 2020	4
TMTC3	This study, and Shafraz et al. 2020	4
ASAH1	This study, and Shafraz et al. 2020	3
CLCC1	This study, and Shafraz et al. 2020	3
HSP90B1	This study, and Shafraz et al. 2020	3
P4HB	This study, and Shafraz et al. 2020	3
UBAP2L	This study, and Shafraz et al. 2020	3
ACTN4	This study, and Shafraz et al. 2020	2
CALR	This study, and Shafraz et al. 2020	2
EPCAM	This study, and Shafraz et al. 2020	2
HADHA	This study, and Shafraz et al. 2020	2
HNRNPA2B1	This study, and Shafraz et al. 2020	2
PGK1	This study, and Shafraz et al. 2020	2
RAB7A	This study, and Shafraz et al. 2020	2
RPS9	This study, and Shafraz et al. 2020	2
RPSA	This study, and Shafraz et al. 2020	2
SFPQ	This study, and Shafraz et al. 2020	2
ATP5F1B	This study, and Shafraz et al. 2020	1
DSP	This study, and Shafraz et al. 2020	1
GANAB	This study, and Shafraz et al. 2020	1
HSPA9	This study, and Shafraz et al. 2020	1
KRT19	This study, and Shafraz et al. 2020	1
KRT7	This study, and Shafraz et al. 2020	1
KRT78	This study, and Shafraz et al. 2020	1
NUDT21	This study, and Shafraz et al. 2020	1
PDIA3	This study, and Shafraz et al. 2020	1
PDIA6	This study, and Shafraz et al. 2020	1
PPIB	This study, and Shafraz et al. 2020	1
RAE1	This study, and Shafraz et al. 2020	1
RBM14	This study, and Shafraz et al. 2020	1
RPL13	This study, and Shafraz et al. 2020	1
RPL9	This study, and Shafraz et al. 2020	1
RPS8	This study, and Shafraz et al. 2020	1
SF1	This study, and Shafraz et al. 2020	1
SQSTM1	This study, and Shafraz et al. 2020	1
TPI1	This study, and Shafraz et al. 2020	1
VDAC1	This study, and Shafraz et al. 2020	1
ALDOA	This study, and Guo et al. 2016	3
FASN	This study, and Guo et al. 2016	3
SBSN	This study, and Guo et al. 2016	3
PRDX1	This study, and Guo et al. 2016	2
RPL7A	This study, and Guo et al. 2016	2
RPS27A	This study, and Guo et al. 2016	2
IGF2R	This study, and Guo et al. 2016	1
POF1B	This study, and Guo et al. 2016	1
AZGP1	This study	6
HBA1	This study	6
KRT77	This study	6
LTF	This study	6
S100A8	This study	6
SPINT1	This study	6
TGM3	This study	6
FLG	This study	5
TGM1	This study	5
ATAD3B	This study	4
CALML5	This study	4
HSP90AA1	This study	4
LDHB	This study	4
SERPINB12	This study	4
SF3B1	This study	4
CSTA	This study	3
DSC1	This study	3
EPPK1	This study	3
KHSRP	This study	3
KRT4	This study	3
LGALS7	This study	3
RUVBL2	This study	3
S100A7	This study	3
SERPINB3	This study	3
TIAL1	This study	3
TRIM21	This study	3
FLG2	This study	2
HADHB	This study	2
HNRNPC	This study	2
KPRP	This study	2
KRT23	This study	2
PRPF8	This study	2
RPL27	This study	2
RPL7	This study	2
RPS13	This study	2
RPS3	This study	2
SNRNP200	This study	2
TUBB3	This study	2
ALB	This study	1
AMY1A	This study	1
CPA4	This study	1
FABP5	This study	1
FIP1L1	This study	1
GAPDH	This study	1
GGCT	This study	1
HBB	This study	1
HNRNPD	This study	1
HNRNPUL1	This study	1
HSPA1B	This study	1
ILF3	This study	1
IMMT	This study	1
IMPDH2	This study	1
LCN1	This study	1
LRPPRC	This study	1
NCL	This study	1
NCSTN	This study	1
NUP98	This study	1
PHB	This study	1
PHGDH	This study	1
PRKDC	This study	1
RAB5C	This study	1
RPS3A	This study	1
RPS7	This study	1
S100A9	This study	1
SLC25A13	This study	1
TIA1	This study	1

## Sheet: Table S6
Uniprot Accession	Description	Exp q-value Combined	Number of Peptides	Number of PSMs	Number of Unique Peptides	Abundance
						Abundance Extractant 01	Abundance Extractant 02	Abundance Extractant 03	Abundance Extractant 04	Abundance Extractant 05	Abundance Extractant 06	Abundance Extractant 07	Abundance Extractant 08	Abundance Extractant 09	Abundance Extractant 10	Abundance Extractant 11	Abundance Extractant 12	Abundance Extractant 13	Abundance Extractant 14	Abundance Extractant 15	Abundance Extractant 16	Abundance Extractant 17	Abundance Extractant 18	Abundance Extractant 19	Abundance Extractant 20	Abundance Extractant 21	Abundance Extractant 22	Abundance Extractant 23	Abundance Extractant 24	Abundance Extractant 25	Abundance Extractant 26	Abundance Extractant 27	Abundance Extractant 28	Abundance Extractant 29	Abundance Extractant 30	Abundance Extractant 31	Abundance Extractant 32
Q96DA0	Zymogen granule protein 16 homolog B OS=Homo sapiens OX=9606 GN=ZG16B PE=1 SV=3	0	3	5	3		65555.8		11531.951171875	1.6724e+06	54672.9		363277			1.32859e+06				6900.31298828125	160889					271227	19219.169921875	187066					135927	752451
A0A0C4DGN4	Zymogen granule protein 16 homolog B OS=Homo sapiens OX=9606 GN=ZG16B PE=1 SV=1	0	3	5	3		65555.8		11531.951171875	1.6724e+06	54672.9		363277			1.32859e+06				6900.31298828125	160889					271227	19219.169921875	187066					135927	752451
I3L1H9	Zymogen granule protein 16 homolog B (Fragment) OS=Homo sapiens OX=9606 GN=ZG16B PE=1 SV=1	0	2	4	2					1.17973e+06			186175			892739																		752451
I3L3X0	Zymogen granule protein 16 homolog B (Fragment) OS=Homo sapiens OX=9606 GN=ZG16B PE=1 SV=1	0	2	4	2					1.17973e+06			186175			892739																		752451
P25311	Zinc-alpha-2-glycoprotein OS=Homo sapiens OX=9606 GN=AZGP1 PE=1 SV=2	0	14	76	14	3099764.5078125	58656.5	125684		3.54366e+06	1324800.90234375	2540227.7578125	1.89099e+07	2729200.02734375	1.94597e+06	3328917.2109375	2.80324e+06	3.77848e+06	279709	137401.92578125	877211	396176	721570	680295	261919	2.72409e+06		1154857.8203125	489987	305608	2681420.9453125	1447773.9765625	324654	3.9181e+07	570699	666134	1.06003e+06
C9JEV0	Zinc-alpha-2-glycoprotein OS=Homo sapiens OX=9606 GN=AZGP1 PE=1 SV=1	0	9	49	9	1574526.5078125	58656.5	125684		2.4824e+06	931720.93359375	1199405.8828125	1.31455e+07	1841213.65234375	1.06325e+06	1723523.4609375	1.48041e+06	2.0844e+06	159974	137401.92578125	291001		624706	680295		1.27141e+06		321112	243256	305608	1485456.3203125	1111631.0390625	324654	1.97402e+07		666134	357446
H7BZJ8	Zinc-alpha-2-glycoprotein (Fragment) OS=Homo sapiens OX=9606 GN=AZGP1 PE=1 SV=1	0	1	13	1	206867				809941	225738		1.262e+06	144337	225872		241215				96088.5		445640					129825	105478	115969	156667	104540		1.75699e+06			357446
Q92504	Zinc transporter SLC39A7 OS=Homo sapiens OX=9606 GN=SLC39A7 PE=1 SV=2	0	1	7	1	39325.2	244052	33179.1			91385.2	113858	102974	57011.5	139424	243049		71833.4	25167.666015625	198377	273764	42962.4	41343.7		39587.5		55405.4	102457		10757.201171875	393523	104822			90010.7	68840.3
A2AAT0	Zinc transporter SLC39A7 (Fragment) OS=Homo sapiens OX=9606 GN=SLC39A7 PE=1 SV=1	0	1	7	1	39325.2	244052	33179.1			91385.2	113858	102974	57011.5	139424	243049		71833.4	25167.666015625	198377	273764	42962.4	41343.7		39587.5		55405.4	102457		10757.201171875	393523	104822			90010.7	68840.3
Q6PML9	Zinc transporter 9 OS=Homo sapiens OX=9606 GN=SLC30A9 PE=1 SV=1	0.016	1	2	1
O95218	Zinc finger Ran-binding domain-containing protein 2 OS=Homo sapiens OX=9606 GN=ZRANB2 PE=1 SV=2	0.002	1	1	1		227714					725982								90371.3	394641	381402	179390			379211		248067				248210		3.83057e+06	660681
A8MXY4	Zinc finger protein 99 OS=Homo sapiens OX=9606 GN=ZNF99 PE=2 SV=3	0.026	1	1	1																			122065										410513			500091
A0A0A0MS76	Zinc finger protein 99 OS=Homo sapiens OX=9606 GN=ZNF99 PE=1 SV=1	0.026	1	1	1																			122065										410513			500091
C9JN71	Zinc finger protein 878 OS=Homo sapiens OX=9606 GN=ZNF878 PE=3 SV=2	0.032	1	1	1
Q8TF39	Zinc finger protein 483 OS=Homo sapiens OX=9606 GN=ZNF483 PE=1 SV=3	0.032	1	1	1
Q7Z2W4	Zinc finger CCCH-type antiviral protein 1 OS=Homo sapiens OX=9606 GN=ZC3HAV1 PE=1 SV=3	0	1	2	1		175531					96139.2								71010.6								78862.8			228325	78183.5				58512.6
C9J6P4	Zinc finger CCCH-type antiviral protein 1 OS=Homo sapiens OX=9606 GN=ZC3HAV1 PE=1 SV=1	0	1	2	1		175531					96139.2								71010.6								78862.8			228325	78183.5				58512.6
Q9UPT8	Zinc finger CCCH domain-containing protein 4 OS=Homo sapiens OX=9606 GN=ZC3H4 PE=1 SV=3	0.018	1	2	1							163038
M0QY97	Zinc finger CCCH domain-containing protein 4 (Fragment) OS=Homo sapiens OX=9606 GN=ZC3H4 PE=1 SV=1	0.018	1	2	1							163038
Q6PJT7	Zinc finger CCCH domain-containing protein 14 OS=Homo sapiens OX=9606 GN=ZC3H14 PE=1 SV=1	0	3	9	3	138853	538934	408830	16639.7	49263.8	148613	448270	98429.2	93018.4	58130.6	404573	225770.86328125	66858.6	60512.1	269246.376953125	286286.79296875	33996.7	494025		107932.79296875	119482	84996.7	755184	142687	126766	3.5634e+06	2.50567e+06	1.30016e+06		1.65983e+06	849182	450500
G3V256	Zinc finger CCCH domain-containing protein 14 OS=Homo sapiens OX=9606 GN=ZC3H14 PE=1 SV=1	0	3	9	3	138853	538934	408830	16639.7	49263.8	148613	448270	98429.2	93018.4	58130.6	404573	225770.86328125	66858.6	60512.1	269246.376953125	286286.79296875	33996.7	494025		107932.79296875	119482	84996.7	755184	142687	126766	3.5634e+06	2.50567e+06	1.30016e+06		1.65983e+06	849182	450500
G3V5I6	Zinc finger CCCH domain-containing protein 14 OS=Homo sapiens OX=9606 GN=ZC3H14 PE=1 SV=1	0	3	9	3	138853	538934	408830	16639.7	49263.8	148613	448270	98429.2	93018.4	58130.6	404573	225770.86328125	66858.6	60512.1	269246.376953125	286286.79296875	33996.7	494025		107932.79296875	119482	84996.7	755184	142687	126766	3.5634e+06	2.50567e+06	1.30016e+06		1.65983e+06	849182	450500
A0A087WTC9	Zinc finger CCCH domain-containing protein 14 (Fragment) OS=Homo sapiens OX=9606 GN=ZC3H14 PE=1 SV=1	0	2	8	2	138853	538934	408830	16639.7	49263.8	148613	448270	98429.2	93018.4	58130.6	404573	225770.86328125	66858.6	60512.1	269246.376953125	286286.79296875	33996.7	494025		107932.79296875	119482	84996.7	755184	142687	126766	3.5634e+06	2.50567e+06	1.30016e+06		1.65983e+06	849182	450500
H0YJA2	Zinc finger CCCH domain-containing protein 14 (Fragment) OS=Homo sapiens OX=9606 GN=ZC3H14 PE=1 SV=1	0	3	9	3	138853	538934	408830	16639.7	49263.8	148613	448270	98429.2	93018.4	58130.6	404573	225770.86328125	66858.6	60512.1	269246.376953125	286286.79296875	33996.7	494025		107932.79296875	119482	84996.7	755184	142687	126766	3.5634e+06	2.50567e+06	1.30016e+06		1.65983e+06	849182	450500
H0YJ87	Zinc finger CCCH domain-containing protein 14 (Fragment) OS=Homo sapiens OX=9606 GN=ZC3H14 PE=1 SV=1	0	2	6	2		401004	302412	16639.7		83840.9	322803	98429.2	51295.9		334768	43987.6	66858.6	38743.8	160565.970703125	191893.90234375		330993		31558.5		84996.7	510516			2.95755e+06	2239742	1129253		890302	630097
A0A1B0GTU1	Zinc finger CCCH domain-containing protein 11B OS=Homo sapiens OX=9606 GN=ZC3H11B PE=4 SV=1	0	1	4	1		70056.9				9630.4501953125	53495.3	87172.4		11524.3	39538.5		43339.1						54631.2							179015				95436.3
A0A494C0C4	Zinc finger CCCH domain-containing protein 11B OS=Homo sapiens OX=9606 GN=ZC3H11B PE=1 SV=1	0	1	4	1		70056.9				9630.4501953125	53495.3	87172.4		11524.3	39538.5		43339.1						54631.2							179015				95436.3
O75152	Zinc finger CCCH domain-containing protein 11A OS=Homo sapiens OX=9606 GN=ZC3H11A PE=1 SV=3	0	1	4	1		70056.9				9630.4501953125	53495.3	87172.4		11524.3	39538.5		43339.1						54631.2							179015				95436.3
E9PQ61	Zinc finger CCCH domain-containing protein 11A OS=Homo sapiens OX=9606 GN=ZC3H11A PE=1 SV=1	0	1	4	1		70056.9				9630.4501953125	53495.3	87172.4		11524.3	39538.5		43339.1						54631.2							179015				95436.3
E9PBY7	Zinc finger CCCH domain-containing protein 11A (Fragment) OS=Homo sapiens OX=9606 GN=ZC3H11A PE=1 SV=1	0	1	4	1		70056.9				9630.4501953125	53495.3	87172.4		11524.3	39538.5		43339.1						54631.2							179015				95436.3
A0A087X0Q1	YTH domain-containing family protein 3 OS=Homo sapiens OX=9606 GN=YTHDF3 PE=1 SV=1	0	10	85	5	27202.6	535741.057617188	168307	47127.1	375242.57421875	29216.193359375		64216	33441.7	412954.896484375	126538	90534.7	209444	363481	67347.552734375	505891	4350214.29296875	5165444.83007813	9776620.33203125	1572255.90820313	4235454.7109375	4941237.1953125	9526032.26953125	2952518.04492188	268193.580688477	8.8252e+06	2.57555e+06	3.37122e+06	4.12354e+06	1319256.21484375	2513081.34765625	379527.638671875
A0A087X0C3	YTH domain-containing family protein 3 OS=Homo sapiens OX=9606 GN=YTHDF3 PE=1 SV=1	0	1	17	1		172707	92912.5							123663	126538		107954	62422.6		221800	719324	1.42718e+06	2.57805e+06	365500	523632	1.00854e+06	1.31155e+06	587751	36203.2	1.06636e+06	626000	415595		230765	583859
S4R373	YTH domain-containing family protein 3 OS=Homo sapiens OX=9606 GN=YTHDF3 PE=1 SV=1	0	2	18	2		172707	92912.5							123663	126538		107954	62422.6		221800	873597	1.56042e+06	2.57805e+06	365500	523632	1.27394e+06	1.61345e+06	672902	36203.2	1.06636e+06	626000	415595		230765	583859
A0A087WY31	YTH domain-containing family protein 3 OS=Homo sapiens OX=9606 GN=YTHDF3 PE=1 SV=1	0	9	68	4	27202.6	363033.791992188	75394.5	47127.1	375242.57421875	29216.193359375		64216	33441.7	289291.755859375		90534.7	101490	301058	67347.552734375	284090	3630890.66796875	3738260.70507813	7198574.76953125	1206755.59570313	3711823.0234375	3932698.6484375	8214487.14453125	2364767.06054688	231990.334594727	7.75883e+06	1.94955e+06	2.95562e+06	4.12354e+06	1088490.80859375	1929222.73046875	379527.638671875
Q7Z739	YTH domain-containing family protein 3 OS=Homo sapiens OX=9606 GN=YTHDF3 PE=1 SV=1	0	11	86	6	27202.6	535741.057617188	168307	47127.1	375242.57421875	29216.193359375		64216	33441.7	412954.896484375	126538	90534.7	209444	363481	67347.552734375	505891	4504487.19921875	5298679.97070313	9776620.33203125	1572255.90820313	4235454.7109375	5206642.3203125	9827940.89453125	3037669.20898438	268193.580688477	8.8252e+06	2.57555e+06	3.37122e+06	4.12354e+06	1319256.21484375	2513081.34765625	379527.638671875
Q9Y5A9	YTH domain-containing family protein 2 OS=Homo sapiens OX=9606 GN=YTHDF2 PE=1 SV=2	0	9	76	6	89205.6	310845	182718	404292.947265625	382383		255070	498329	137084.821289063	44541.1	134733	161414		424380	45889.2353515625	2.07801e+06	2633984.87890625	1446631.1953125	4848410.58203125	177468.716796875	4.11706e+06	1.62526e+06	3068304.5234375	609904.654296875	210773.548583984	7394598.1484375	1.71263e+06	2.99026e+06	1720365.34765625	2.66121e+06	1225708.83984375	903425.311523438
S4R3V3	YTH domain-containing family protein 2 (Fragment) OS=Homo sapiens OX=9606 GN=YTHDF2 PE=1 SV=1	0	3	33	3	89205.6	78515	75991.7	309232.251953125	365777		255070		123428		106316	161414		424380		1.50957e+06	1.96185e+06	794067	3.20979e+06	122664	3.90862e+06	1163100.1796875	1.99576e+06	214326	184772	5.2596e+06	1.22618e+06	2.45096e+06	1.48293e+06	1.9346e+06	622130	873159
S4R3J8	YTH domain-containing family protein 2 (Fragment) OS=Homo sapiens OX=9606 GN=YTHDF2 PE=1 SV=1	0	2	19	2	89205.6		75991.7	141403	365777		255070		123428		106316	161414		390086.81640625		959946	1.30321e+06	794067	1.81586e+06		954824	702045	990468		184772	2.87963e+06	822752	1.50455e+06	1.27937e+06	1.19163e+06	242218	873159
Q5JXC6	YTH domain-containing family protein 1 OS=Homo sapiens OX=9606 GN=YTHDF1 PE=1 SV=1	0.001	1	7	1	1.5558e+06	1.15214e+06	770622	445169.217773438	2.08396e+06	1.45068e+06	1.34455e+06	992983	1.52015e+06	1778550	1.58716e+06	1.14352e+06	1.15206e+06	943788.60546875	519571	2.10566e+06	1.60097e+06	1.55514e+06	2.77258e+06	1.40632e+06	724988	1.23446e+06	1.98694e+06	829260	651935.58203125	2.67693e+06	1.02295e+06	1.42968e+06		1.90201e+06	1.13038e+06	411848
Q9BYJ9	YTH domain-containing family protein 1 OS=Homo sapiens OX=9606 GN=YTHDF1 PE=1 SV=1	0	6	50	2	1.5558e+06	1217111.33984375	770622	445169.217773438	2.17657e+06	1.45068e+06	1.34455e+06	992983	1.52015e+06	1830973.24609375	1.58716e+06	1.14352e+06	1.15206e+06	943788.60546875	553052.08203125	2209430.7734375	1.60097e+06	1.77148e+06	3.75692e+06	1.40632e+06	724988	1259052.2734375	2.74646e+06	829260	651935.58203125	2.67693e+06	1.02295e+06	1.74342e+06		1.90201e+06	1.13038e+06	411848
A0A024R7W5	YTH domain family, member 3, isoform CRA_a OS=Homo sapiens OX=9606 GN=YTHDF3 PE=1 SV=1	0	9	68	4	27202.6	363033.791992188	75394.5	47127.1	375242.57421875	29216.193359375		64216	33441.7	289291.755859375		90534.7	101490	301058	67347.552734375	284090	3630890.66796875	3738260.70507813	7198574.76953125	1206755.59570313	3711823.0234375	3932698.6484375	8214487.14453125	2364767.06054688	231990.334594727	7.75883e+06	1.94955e+06	2.95562e+06	4.12354e+06	1088490.80859375	1929222.73046875	379527.638671875
P49750	YLP motif-containing protein 1 OS=Homo sapiens OX=9606 GN=YLPM1 PE=1 SV=4	0	4	9	4	29480.669921875	730001.103515625				178398.37109375	286068	147405		220893	266488	186708.919921875		212724.986328125	105253.001953125	247895		47358.7	171160		265550.67578125	203301.158203125		39815.6		1.03362e+06	332630.44140625	456825.26953125	1.18584e+06		436210	84828
F8VU51	YLP motif-containing protein 1 OS=Homo sapiens OX=9606 GN=YLPM1 PE=1 SV=1	0	4	9	4	29480.669921875	730001.103515625				178398.37109375	286068	147405		220893	266488	186708.919921875		212724.986328125	105253.001953125	247895		47358.7	171160		265550.67578125	203301.158203125		39815.6		1.03362e+06	332630.44140625	456825.26953125	1.18584e+06		436210	84828
H0YIQ2	YLP motif-containing protein 1 (Fragment) OS=Homo sapiens OX=9606 GN=YLPM1 PE=1 SV=1	0	2	3	2	29480.669921875	315539.103515625				123560	125971	147405		143520	231535	186708.919921875		191035	72505.2	154740		47358.7	171160		183999.32421875	31276.392578125		39815.6		198327	173675	456825.26953125			327493	28104.8
H0YI23	YLP motif-containing protein 1 (Fragment) OS=Homo sapiens OX=9606 GN=YLPM1 PE=1 SV=1	0	1	2	1	29480.669921875	18333.853515625										25782.341796875						47358.7			57280.2	31276.392578125		39815.6			173675	62795.3			79794.5	28104.8
P16989	Y-box-binding protein 3 OS=Homo sapiens OX=9606 GN=YBX3 PE=1 SV=4	0	3	22	3		178379	189490		334568		1.61133e+06		1198078	549854	1.42659e+06		235326		50861	3.59028e+06			1.63903e+06		652743		1.55589e+06	220716	190683	4.38357e+06	1.99784e+06	1.0095e+06		2.70147e+06	497574
A0A0D9SEI8	Y-box-binding protein 3 (Fragment) OS=Homo sapiens OX=9606 GN=YBX3 PE=1 SV=1	0	2	18	2		178379	189490		334568		1.12808e+06		1198078	339321	1.12476e+06		235326			3.22093e+06			1.18305e+06		652743		1.21332e+06	154638	190683	3.56509e+06	1.48532e+06	1.0095e+06		2221325	325235
Q9Y2T7	Y-box-binding protein 2 OS=Homo sapiens OX=9606 GN=YBX2 PE=1 SV=2	0	3	22	3		178379	189490		334568		1.61133e+06		1198078	549854	1.42659e+06		235326		50861	3.59028e+06			1.63903e+06		652743		1.55589e+06	220716	190683	4.38357e+06	1.99784e+06	1.0095e+06		2.70147e+06	497574
P67809	Y-box-binding protein 1 OS=Homo sapiens OX=9606 GN=YBX1 PE=1 SV=3	0	11	113	11		2602314.02929688	639172.180664063		355519.442382813	296542.228515625	4.81838e+06	485939	1198078	1440631.56835938	4264988.44921875	103498	401820	121142.025390625	788217.767578125	8.04256e+06	429586.217773438	22692.8139648438	5438318.2890625		1337083.88671875	526254.092773438	3841359.5546875	618274	205627.43359375	11428443.296875	5174646.8984375	1.92296e+06	741051	7.1602e+06	2194200.3046875
H0Y449	Y-box-binding protein 1 (Fragment) OS=Homo sapiens OX=9606 GN=YBX1 PE=1 SV=1	0	10	109	10		2602314.02929688	639172.180664063		355519.442382813	296542.228515625	4.33513e+06	485939	1198078	1230098.24023438	3963167.01171875	103498	401820	121142.025390625	737356.767578125	7.67321e+06	429586.217773438	22692.8139648438	4982340.3828125		1337083.88671875	526254.092773438	3498792.7421875	552195	205627.43359375	10609961.609375	4662133.8359375	1.92296e+06	741051	6.68006e+06	2021861.3359375
C9J5V9	Y-box-binding protein 1 (Fragment) OS=Homo sapiens OX=9606 GN=YBX1 PE=1 SV=1	0	4	42	4		896456	135496		9797.55	164763.150390625	1175025.0546875	154864		417234	1825649.1484375			30020.787109375	346464.32421875	1.60268e+06	29535.779296875	14876.974609375	1684954.8984375		72562.845703125	191733.803710938	858443	145416	14944.6	2.87472e+06	1302450.0859375			1.62773e+06	483478.826171875
Q92536	Y+L amino acid transporter 2 OS=Homo sapiens OX=9606 GN=SLC7A6 PE=1 SV=3	0.026	1	5	1			99609.9	20325.3	357454	154227	192504		324229	826530	1.21487e+06	219994		53495.5		1.90963e+06		321926	895705	362182	818469		347266	209853		1.43165e+06		238428		518708		85330.9
Q9UM01	Y+L amino acid transporter 1 OS=Homo sapiens OX=9606 GN=SLC7A7 PE=1 SV=2	0.026	1	5	1			99609.9	20325.3	357454	154227	192504		324229	826530	1.21487e+06	219994		53495.5		1.90963e+06		321926	895705	362182	818469		347266	209853		1.43165e+06		238428		518708		85330.9
G3V4Z6	Y+L amino acid transporter 1 OS=Homo sapiens OX=9606 GN=SLC7A7 PE=1 SV=1	0.026	1	5	1			99609.9	20325.3	357454	154227	192504		324229	826530	1.21487e+06	219994		53495.5		1.90963e+06		321926	895705	362182	818469		347266	209853		1.43165e+06		238428		518708		85330.9
H0YJ95	Y+L amino acid transporter 1 (Fragment) OS=Homo sapiens OX=9606 GN=SLC7A7 PE=1 SV=1	0.026	1	5	1			99609.9	20325.3	357454	154227	192504		324229	826530	1.21487e+06	219994		53495.5		1.90963e+06		321926	895705	362182	818469		347266	209853		1.43165e+06		238428		518708		85330.9
P12956	X-ray repair cross-complementing protein 6 OS=Homo sapiens OX=9606 GN=XRCC6 PE=1 SV=2	0	1	2	1		82694.7									286045															789943	658783	176522				183201
P13010	X-ray repair cross-complementing protein 5 OS=Homo sapiens OX=9606 GN=XRCC5 PE=1 SV=3	0	1	1	1		112642	35610.7				163969								136235				112047			32092.9				191962
A4UGR9	Xin actin-binding repeat-containing protein 2 OS=Homo sapiens OX=9606 GN=XIRP2 PE=1 SV=2	0.032	1	1	1
A0A5F9ZH43	Xin actin-binding repeat-containing protein 2 OS=Homo sapiens OX=9606 GN=XIRP2 PE=1 SV=1	0.032	1	1	1
A0A0A0MQZ3	Xin actin-binding repeat-containing protein 2 OS=Homo sapiens OX=9606 GN=XIRP2 PE=1 SV=1	0.032	1	1	1
Q9NQH7	Xaa-Pro aminopeptidase 3 OS=Homo sapiens OX=9606 GN=XPNPEP3 PE=1 SV=1	0.011	1	4	1	332648	908032	197589.05078125		462288		272579	251091	231261	1.18749e+06	1.02691e+06	116023	151822			895568	196029	97804.3	182588		211323		326097			2.66568e+06	1.02654e+06	1.02616e+06		1.03337e+06	159313
O76024	Wolframin OS=Homo sapiens OX=9606 GN=WFS1 PE=1 SV=2	0	5	17	5	110287	505472	251085			294586	159354	488934	147084	958932	1626516.48828125		81503.6	83296.4	86046.888671875	831074	278654	205629	840712	64291.4	1.58523e+06	11535.6	878231	45148.6		801020	59356.3	235465		89306.7	100644	177430
H0Y9G5	Wolframin OS=Homo sapiens OX=9606 GN=WFS1 PE=1 SV=2	0	1	2	1		424520	251085			294586	159354			203181	417631				60896.4		176011	205629	265969				825805								100644
A0A669KAX3	Wolframin OS=Homo sapiens OX=9606 GN=WFS1 PE=1 SV=1	0	5	17	5	110287	505472	251085			294586	159354	488934	147084	958932	1626516.48828125		81503.6	83296.4	86046.888671875	831074	278654	205629	840712	64291.4	1.58523e+06	11535.6	878231	45148.6		801020	59356.3	235465		89306.7	100644	177430
A0A669KB26	Wolframin (Fragment) OS=Homo sapiens OX=9606 GN=WFS1 PE=1 SV=1	0	2	3	2		424520	251085			294586	159354			203181	616852				60896.4		176011	205629	265969				825805								100644
A0A669KBF0	Wolframin (Fragment) OS=Homo sapiens OX=9606 GN=WFS1 PE=1 SV=1	0	2	3	2		424520	251085			294586	159354			203181	616852				60896.4		176011	205629	265969				825805								100644
Q2TAY7	WD40 repeat-containing protein SMU1 OS=Homo sapiens OX=9606 GN=SMU1 PE=1 SV=2	0	2	4	2			138079		119731		121220		60235.8	171665	164502					115390					178785					532884	348931
A4D1P6	WD repeat-containing protein 91 OS=Homo sapiens OX=9606 GN=WDR91 PE=1 SV=2	0.026	1	7	1
F8WE20	WD repeat-containing protein 75 OS=Homo sapiens OX=9606 GN=WDR75 PE=1 SV=1	0.005	1	12	1
F8WC81	WD repeat-containing protein 75 OS=Homo sapiens OX=9606 GN=WDR75 PE=1 SV=1	0.005	1	12	1
Q8IWA0	WD repeat-containing protein 75 OS=Homo sapiens OX=9606 GN=WDR75 PE=1 SV=1	0.005	1	12	1
Q6RFH5	WD repeat-containing protein 74 OS=Homo sapiens OX=9606 GN=WDR74 PE=1 SV=1	0	2	3	2															33497.1	243119										576126				529299	169671
E9PS41	WD repeat-containing protein 74 OS=Homo sapiens OX=9606 GN=WDR74 PE=1 SV=1	0.004	1	1	1
F5GYL6	WD repeat-containing protein 74 (Fragment) OS=Homo sapiens OX=9606 GN=WDR74 PE=1 SV=1	0	1	2	1															33497.1	243119										576126				529299	169671
P61964	WD repeat-containing protein 5 OS=Homo sapiens OX=9606 GN=WDR5 PE=1 SV=1	0	1	3	1		87728.6	7731.76806640625		79383.9	43986.7	100796				29580.8			28837.755859375	41122.7	188480	65496	44205.2	95705		49240.8	96803.5	205397	108194					50174.9		97951.6
V9GZ59	WD repeat-containing protein 5 (Fragment) OS=Homo sapiens OX=9606 GN=WDR5 PE=1 SV=8	0	1	3	1		87728.6	7731.76806640625		79383.9	43986.7	100796				29580.8			28837.755859375	41122.7	188480	65496	44205.2	95705		49240.8	96803.5	205397	108194					50174.9		97951.6
V9GYQ5	WD repeat-containing protein 5 (Fragment) OS=Homo sapiens OX=9606 GN=WDR5 PE=1 SV=1	0	1	3	1		87728.6	7731.76806640625		79383.9	43986.7	100796				29580.8			28837.755859375	41122.7	188480	65496	44205.2	95705		49240.8	96803.5	205397	108194					50174.9		97951.6
O15213	WD repeat-containing protein 46 OS=Homo sapiens OX=9606 GN=WDR46 PE=1 SV=3	0.027	1	1	1	158189	244120					85710.2		97809.2	89326.2	230415	82717.2	355751		24662.107421875	189014							109223			415850		1.2554e+06	744237	314760
Q15061	WD repeat-containing protein 43 OS=Homo sapiens OX=9606 GN=WDR43 PE=1 SV=3	0	3	18	3	1944534.27734375	1.55743e+06	1761168.3203125	36939.849609375	2950933.24804688	470204	786443.08203125	1539916.2109375	1.18934e+06	3161157.42529297	1718909.79296875	1522216.05273438	1.15059e+06	143227.216796875	306556	5.28064e+06	1302538.3046875	2.81451e+06	1.48514e+06	1331993.32421875	3.91854e+06	338766	2617050.76367188	1370101.2421875	589183	14685467.9296875	9452349.2578125	9.98625e+07	22823020	1.96419e+07	4.07845e+06	9.06691e+06
C9JEE7	WD repeat-containing protein 43 (Fragment) OS=Homo sapiens OX=9606 GN=WDR43 PE=1 SV=1	0.008	1	3	1	33690.5	453689	76763.4		155651	190122	325639	215587	56273.9	151563	59865.2	30418.646484375	89152.4	28910.724609375	68728.9	676869	54967.7	323114		53838.7	302010	130133.58984375	166413	207965		1.25046e+06	299221	8.22739e+07		1.12099e+06	271497	306463
C9IZK7	WD repeat-containing protein 43 (Fragment) OS=Homo sapiens OX=9606 GN=WDR43 PE=1 SV=1	0.008	1	3	1	33690.5	453689	76763.4		155651	190122	325639	215587	56273.9	151563	59865.2	30418.646484375	89152.4	28910.724609375	68728.9	676869	54967.7	323114		53838.7	302010	130133.58984375	166413	207965		1.25046e+06	299221	8.22739e+07		1.12099e+06	271497	306463
A0A0A0MTB8	WD repeat-containing protein 36 OS=Homo sapiens OX=9606 GN=WDR36 PE=1 SV=1	0	2	5	2	430256	502106		22146.212890625	225949	254166	353260	552623		282814	626700		697327	65375.8	57134.3	449670	42956.9					68789.4			13481.3603515625	744780	177758	142603		396553	159972	27403.146484375
Q8NI36	WD repeat-containing protein 36 OS=Homo sapiens OX=9606 GN=WDR36 PE=1 SV=1	0	2	5	2	430256	502106		22146.212890625	225949	254166	353260	552623		282814	626700		697327	65375.8	57134.3	449670	42956.9					68789.4			13481.3603515625	744780	177758	142603		396553	159972	27403.146484375
Q9UNX4	WD repeat-containing protein 3 OS=Homo sapiens OX=9606 GN=WDR3 PE=1 SV=1	0	2	2	2	463170		276250		118078		1.08663e+06				588010	360763	453733			236726	297503	319633	344052	206461	713326	194393	940858	329021	142150	973902	1.02656e+06	467958	967057	394699	235204	348724
Q9BV38	WD repeat-containing protein 18 OS=Homo sapiens OX=9606 GN=WDR18 PE=1 SV=2	0	4	6	4		213265	26637.8				271271			78856.1	125592.66796875					508346						19022.4	193384	25668		2.23252e+06	379681			422577	165702.89453125
K7EIR0	WD repeat-containing protein 18 OS=Homo sapiens OX=9606 GN=WDR18 PE=1 SV=1	0	3	5	3		213265	26637.8				271271			78856.1	125592.66796875					508346						19022.4	193384	25668		2.23252e+06	379681			422577	165702.89453125
K7EML4	WD repeat-containing protein 18 (Fragment) OS=Homo sapiens OX=9606 GN=WDR18 PE=1 SV=1	0	1	3	1		213265					206109									338665										850312
A0A0A0MQU0	WD repeat-containing protein 18 (Fragment) OS=Homo sapiens OX=9606 GN=WDR18 PE=1 SV=1	0	4	6	4		213265	26637.8				271271			78856.1	125592.66796875					508346						19022.4	193384	25668		2.23252e+06	379681			422577	165702.89453125
U3KQC1	WD repeat-containing protein 18 (Fragment) OS=Homo sapiens OX=9606 GN=WDR18 PE=1 SV=1	0	4	6	4		213265	26637.8				271271			78856.1	125592.66796875					508346						19022.4	193384	25668		2.23252e+06	379681			422577	165702.89453125
Q8TF30	WASP homolog-associated protein with actin, membranes and microtubules OS=Homo sapiens OX=9606 GN=WHAMM PE=1 SV=2	0.016	1	1	1	44440.7	191914	33255.3		60590.1	73003.6	148901	162010	50823.2	149904	102609		106761	36988.4	119153	341564					116431		31684.9				25714.8
Q15904	V-type proton ATPase subunit S1 OS=Homo sapiens OX=9606 GN=ATP6AP1 PE=1 SV=2	0.007	1	1	1					68946.9				38064.3	123073	171205	26695.298828125		29499.162109375
F5GYQ1	V-type proton ATPase subunit OS=Homo sapiens OX=9606 GN=ATP6V0D1 PE=1 SV=1	0	1	1	1										271634	489493					236544
P61421	V-type proton ATPase subunit d 1 OS=Homo sapiens OX=9606 GN=ATP6V0D1 PE=1 SV=1	0	1	1	1										271634	489493					236544
R4GN72	V-type proton ATPase subunit d 1 OS=Homo sapiens OX=9606 GN=ATP6V0D1 PE=1 SV=1	0	1	1	1										271634	489493					236544
J3QL14	V-type proton ATPase subunit d 1 (Fragment) OS=Homo sapiens OX=9606 GN=ATP6V0D1 PE=1 SV=1	0	1	1	1										271634	489493					236544
P21281	V-type proton ATPase subunit B, brain isoform OS=Homo sapiens OX=9606 GN=ATP6V1B2 PE=1 SV=3	0.008	1	2	1		575870						280209		149261	312245								211962			30514.2				418854	236997	141147
E5RGH6	V-type proton ATPase subunit B, brain isoform OS=Homo sapiens OX=9606 GN=ATP6V1B2 PE=1 SV=1	0.008	1	2	1		575870						280209		149261	312245								211962			30514.2				418854	236997	141147
H0YAT8	V-type proton ATPase subunit B, brain isoform (Fragment) OS=Homo sapiens OX=9606 GN=ATP6V1B2 PE=1 SV=1	0.008	1	2	1		575870						280209		149261	312245								211962			30514.2				418854	236997	141147
H0YC04	V-type proton ATPase subunit B, brain isoform (Fragment) OS=Homo sapiens OX=9606 GN=ATP6V1B2 PE=1 SV=1	0.008	1	2	1		575870						280209		149261	312245								211962			30514.2				418854	236997	141147
A0A2R8Y6X9	V-type proton ATPase subunit a OS=Homo sapiens OX=9606 GN=ATP6V0A4 PE=1 SV=1	0.032	1	1	1
A0A2R8YE46	V-type proton ATPase subunit a OS=Homo sapiens OX=9606 GN=ATP6V0A4 PE=1 SV=1	0.032	1	1	1
B7Z641	V-type proton ATPase subunit a OS=Homo sapiens OX=9606 GN=ATP6V0A1 PE=1 SV=1	0	3	4	3	2.30063e+06	582143	33624.1	3.52051e+06			167162	140191	341133.80078125	750277	1.83914e+06	21787.529296875	1.36189e+06	1587712.5703125	85783	659316		370801	4.45774e+06	2.69241e+06			3.85656e+06		1683126		131901				3.32945e+06	468094
B7Z2A9	V-type proton ATPase subunit a OS=Homo sapiens OX=9606 GN=ATP6V0A1 PE=1 SV=1	0	3	4	3	2.30063e+06	582143	33624.1	3.52051e+06			167162	140191	341133.80078125	750277	1.83914e+06	21787.529296875	1.36189e+06	1587712.5703125	85783	659316		370801	4.45774e+06	2.69241e+06			3.85656e+06		1683126		131901				3.32945e+06	468094
F5H1T6	V-type proton ATPase subunit a OS=Homo sapiens OX=9606 GN=ATP6V0A1 PE=1 SV=1	0	1	2	1		71170.6	33624.1					29970.7	46708.9	75597.2	179873	21787.529296875		24303.1	51308.5	201270															36550.3
K7EQW2	V-type proton ATPase subunit a OS=Homo sapiens OX=9606 GN=ATP6V0A1 PE=1 SV=1	0	1	1	1	428810	146599		3.52051e+06			167162			322918	771109			1.56341e+06		458045			3.86311e+06				139906		1683126		131901				3.2929e+06
K7ELZ6	V-type proton ATPase subunit a (Fragment) OS=Homo sapiens OX=9606 GN=ATP6V0A1 PE=1 SV=1	0	1	1	1	428810	146599		3.52051e+06			167162			322918	771109			1.56341e+06		458045			3.86311e+06				139906		1683126		131901				3.2929e+06
K7EM24	V-type proton ATPase subunit a (Fragment) OS=Homo sapiens OX=9606 GN=ATP6V0A1 PE=1 SV=1	0	1	1	1	428810	146599		3.52051e+06			167162			322918	771109			1.56341e+06		458045			3.86311e+06				139906		1683126		131901				3.2929e+06
K7EPG4	V-type proton ATPase subunit a (Fragment) OS=Homo sapiens OX=9606 GN=ATP6V0A1 PE=1 SV=1	0.002	1	1	1	1.87182e+06	364373						110220	294425	351762	888157		1.36189e+06		34474.5			370801	594634	2.69241e+06			3.71666e+06									468094
K7EN36	V-type proton ATPase subunit a (Fragment) OS=Homo sapiens OX=9606 GN=ATP6V0A1 PE=1 SV=1	0.002	1	1	1	1.87182e+06	364373						110220	294425	351762	888157		1.36189e+06		34474.5			370801	594634	2.69241e+06			3.71666e+06									468094
P38606	V-type proton ATPase catalytic subunit A OS=Homo sapiens OX=9606 GN=ATP6V1A PE=1 SV=2	0	3	4	3		221066	59215.8			26767.181640625	325156	596123	69608.6	223312	829908		339708		11110.9	443610							65926.8			998298	320332	300068		388500	211059
C9JA17	V-type proton ATPase catalytic subunit A (Fragment) OS=Homo sapiens OX=9606 GN=ATP6V1A PE=1 SV=8	0.028	1	1	1		94473.8				26767.181640625	145598	128898			115682		156163		11110.9								65926.8			176052	150009			277074	211059
C9JVW8	V-type proton ATPase catalytic subunit A (Fragment) OS=Homo sapiens OX=9606 GN=ATP6V1A PE=1 SV=1	0.028	1	1	1		94473.8				26767.181640625	145598	128898			115682		156163		11110.9								65926.8			176052	150009			277074	211059
P27449	V-type proton ATPase 16 kDa proteolipid subunit OS=Homo sapiens OX=9606 GN=ATP6V0C PE=1 SV=1	0	2	13	2					513259		151469	214238	258098	811613	773964		486759			3259178	146479				498521					1.55601e+06	265381	503999	600574	516066
Q93050	V-type proton ATPase 116 kDa subunit a1 OS=Homo sapiens OX=9606 GN=ATP6V0A1 PE=1 SV=3	0	3	4	3	2.30063e+06	582143	33624.1	3.52051e+06			167162	140191	341133.80078125	750277	1.83914e+06	21787.529296875	1.36189e+06	1587712.5703125	85783	659316		370801	4.45774e+06	2.69241e+06			3.85656e+06		1683126		131901				3.32945e+06	468094
E5RFP6	Voltage-dependent anion-selective channel protein 3 OS=Homo sapiens OX=9606 GN=VDAC3 PE=1 SV=1	0	3	15	3		144129	100122		680100	84970.6	352220	360259	411958	2.07229e+06	1.7449e+06	258469	776070	124326	309835	4.59035e+06	77012.3		206598				260682			7.6176e+06	1.07434e+06	977855		2.46063e+06	483227
Q9Y277	Voltage-dependent anion-selective channel protein 3 OS=Homo sapiens OX=9606 GN=VDAC3 PE=1 SV=1	0	9	66	8	71971	221111	162800.57421875		1636148	84970.6	352220	360259	1.15966e+06	5891014	4.38918e+06	484248	1.38699e+06	210919	2910120.69140625	1.22404e+07	236233		443582				503735	99490.8		1.59504e+07	1.54062e+06	1.54653e+06		4.21171e+06	701501
E5RHE1	Voltage-dependent anion-selective channel protein 3 OS=Homo sapiens OX=9606 GN=VDAC3 PE=1 SV=1	0	2	6	2		144129	100122		325827	84970.6	352220	181935	203864	1.06266e+06	920912	149428	620651	124326	309835	4.03004e+06	77012.3		206598				260682			6.63833e+06	1.07434e+06	781378		1.84653e+06	483227
E5RFL1	Voltage-dependent anion-selective channel protein 3 OS=Homo sapiens OX=9606 GN=VDAC3 PE=1 SV=1	0.03	1	5	1		144129	100122		325827	84970.6	352220	181935	203864	1.06266e+06	920912	149428	620651	124326	309835	3217109	77012.3		206598				260682			6.03186e+06	1.07434e+06	781378		1.84653e+06	483227
E5RJN6	Voltage-dependent anion-selective channel protein 3 (Fragment) OS=Homo sapiens OX=9606 GN=VDAC3 PE=1 SV=8	0	4	16	4		144129	100122		680100	84970.6	352220	360259	411958	2.07229e+06	1.7449e+06	258469	776070	124326	309835	5403284	77012.3		206598				260682			8.22407e+06	1.07434e+06	977855		2.46063e+06	483227
E5RK27	Voltage-dependent anion-selective channel protein 3 (Fragment) OS=Homo sapiens OX=9606 GN=VDAC3 PE=1 SV=1	0	2	10	2					354272			178324	208094	1.00962e+06	823992	109040	155419			1.37324e+06										1.58574e+06		196477		614099
E5RHZ6	Voltage-dependent anion-selective channel protein 3 (Fragment) OS=Homo sapiens OX=9606 GN=VDAC3 PE=1 SV=1	0	4	16	4		144129	100122		680100	84970.6	352220	360259	411958	2.07229e+06	1.7449e+06	258469	776070	124326	309835	5403284	77012.3		206598				260682			8.22407e+06	1.07434e+06	977855		2.46063e+06	483227
P45880	Voltage-dependent anion-selective channel protein 2 OS=Homo sapiens OX=9606 GN=VDAC2 PE=1 SV=2	0	10	144	10	8.39712e+06	1358419.2109375	2.15508e+06	424906.319824219	6.81336e+06	594108	4.06003e+06	3.71043e+06	7607155.33789063	20595325.796875	1.91927e+07	5.98377e+06	6.15466e+06	1915106.0390625	6467104.19726563	30654671.1015625	2.39272e+06	2.56238e+06	5.88125e+06	645979.898681641	7.27589e+07	544645	3693063.29296875	2354326.52807617	495266	43623587.8671875	6585952.0390625	12873276.9335938	13808974.355957	15813119.4746094	3.99558e+06	6.65283e+06
P21796	Voltage-dependent anion-selective channel protein 1 OS=Homo sapiens OX=9606 GN=VDAC1 PE=1 SV=2	0	16	244	15	4755779.3671875	3047623.5703125	2327689.1171875	19552.525390625	1.32106e+07	2205080.6015625	6562177.8515625	9.9208e+06	8625894.8359375	29030169.2597656	26444585.703125	4688807.9921875	8178723.2421875	2021825.8046875	9572772.87890625	45694681.484375	9450251.4140625	8900745.73046875	3596829.8359375	1.96303e+06	8.81233e+06	1574236.8515625	7461040.5546875	6349141.75390625	3113613.48828125	74481942.4453125	2.13645e+07	24262639.9296875	16829817.234375	33019178.3046875	8401232.9296875	13045866
C9JI87	Voltage-dependent anion-selective channel protein 1 (Fragment) OS=Homo sapiens OX=9606 GN=VDAC1 PE=1 SV=6	0	11	178	11	3249810.8671875	1.7268e+06	2125660.20703125	19552.525390625	8.66223e+06	1151336.3359375	5.00441e+06	6.84539e+06	5310812.1953125	15611511.9160156	16229449.2578125	3.29919e+06	6.16396e+06	1821353.2734375	5373827.87890625	26627579.140625	8.99116e+06	6560823.67578125	3596829.8359375	1.96303e+06	8.29971e+06	1268960.2265625	6627598.8671875	5932672.22265625	2.4819e+06	56849907.5390625	18244632.484375	20658792.4296875	15447946.484375	26559108.5546875	7207059.5859375	1.07631e+07
P04004	Vitronectin OS=Homo sapiens OX=9606 GN=VTN PE=1 SV=1	0	2	20	2			729360				160048		42868.2	369812	1.85084e+06					781880			754906				170051			1.2168e+06	259402	1.40478e+06		154942
P18206	Vinculin OS=Homo sapiens OX=9606 GN=VCL PE=1 SV=4	0	6	7	6	281575	123976.00390625			138998	68890.3	213838	1.47332e+06	130167	230538	515625	252159	437704			228294			211021		280992		267684	198358			129362	221745	711984	225739	205208	354287
P08670	Vimentin OS=Homo sapiens OX=9606 GN=VIM PE=1 SV=4	0	45	618	40	9.6404e+06	75549832.0390625	21558043.5585938	6371022.30957031	11334626.7421875	9128628.0859375	13081676.5273438	9525289.69921875	5515034.92578125	72406263.8476563	40026148.4921875	6533457.25585938	13604515.7753906	9692728.71362305	3318527.28417969	18460192.3876953	9.55813e+06	12405106.4921875	46386065.8203125	9862941.54882813	9850670.40039063	5536504.78613281	9922100.30151367	10676994.6464844	7668566.34277344	5.15041e+07	91843279.4230957	4.88547e+07	17319818.546875	11877184.4873047	28132666.5097656	7177347.6628418
B0YJC5	Vimentin OS=Homo sapiens OX=9606 GN=VIM PE=1 SV=1	0	21	236	18	3.59133e+06	3.59813e+07	10135645.3984375	5976993.08984375	4041868.76171875	4.65155e+06	6.41617e+06	5326957.9765625	1.61515e+06	26389244.3515625	14362238.6601563	3602495.0546875	6531234.3828125	8447236.1159668	1410745.12109375	6822342.5703125	5978185.6328125	6.15941e+06	27691336.953125	7521263.50585938	4.38778e+06	2763167.36328125	4290868.16088867	7.32445e+06	6665550.24023438	1.91026e+07	36269539.078125	1.69663e+07	4.03713e+06	6558943.4453125	15357378.3359375	4567084.1484375
B0YJC4	Vimentin OS=Homo sapiens OX=9606 GN=VIM PE=1 SV=1	0	43	568	38	9.6404e+06	70747222.1484375	19754632.5507813	6281848.21582031	1.10401e+07	8806668.7578125	12463029.2695313	9324505.04296875	5111336.47265625	63108110.5273438	35345363.4921875	6224038.60742188	13504385.3066406	9569318.60424805	3318527.28417969	17035017.4970703	9.55813e+06	11740266.8710938	44432270.5078125	9787558.80664063	9850670.40039063	5353542.55175781	9588770.67651367	10502041.4511719	7549909.60839844	4.76423e+07	83663683.9855957	4.64989e+07	17319818.546875	11877184.4873047	26854846.9941406	7087143.4206543
A0A1B0GTT5	Vimentin (Fragment) OS=Homo sapiens OX=9606 GN=VIM PE=1 SV=1	0	12	233	10	5.62007e+06	21554065.796875	6714265.70507813	278620	6772970.36328125	3348177.7109375	5004917.5390625	3879663.9453125	3016708.79296875	24883075.9101563	14700111.046875	2405711.88085938	6.34548e+06	878956	1425808.19433594	9.16353e+06	3.4772e+06	4146701.95703125	1.0998e+07	2105516.34765625	5413633.5078125	1609384.7109375	4.61141e+06	2287584.04296875	831358.044921875	20728386.046875	35628866.8652344	26448874.953125	12139228.234375	4.48516e+06	7747210.71484375	2.30746e+06
A0A1B0GVG8	Vimentin (Fragment) OS=Homo sapiens OX=9606 GN=VIM PE=1 SV=1	0	6	111	6	4.82723e+06	16478931.1796875	5747074.98242188	278620	3906571.7734375	3026047.9921875	3.57261e+06	3291493.6328125	2100553.41796875	16240574.0976563	10482881.484375	1685015.63867188	5664980.1953125	755728.67578125	1336085.32421875	5.72803e+06	2.53864e+06	3681380.45703125	7.16066e+06	2.05887e+06	2.66049e+06	1423951.1953125	3.77019e+06	1378022.85546875	366472.029296875	10881310.609375	25092004.9980469	1.85994e+07	6.80926e+06	1412253.5546875	5887303.08984375	966048
D6RBV2	Vesicular integral-membrane protein VIP36 OS=Homo sapiens OX=9606 GN=LMAN2 PE=1 SV=1	0	5	11	5							87203.5		318966	2.30968e+06	1.86655e+06	152992	250966			3.94994e+06					204845					281014		220018
Q12907	Vesicular integral-membrane protein VIP36 OS=Homo sapiens OX=9606 GN=LMAN2 PE=1 SV=1	0	6	15	6		135392		58091.576171875			87203.5		318966	2.30968e+06	2.60468e+06	152992	250966	140979	42671.4	5.4959e+06			85280.4		204845			133557		1.1045e+06	102728	220018			105176
D6RIU4	Vesicular integral-membrane protein VIP36 (Fragment) OS=Homo sapiens OX=9606 GN=LMAN2 PE=1 SV=8	0	2	5	2									68499.1	631528	502685					808764					204845							220018
D6RDX1	Vesicular integral-membrane protein VIP36 (Fragment) OS=Homo sapiens OX=9606 GN=LMAN2 PE=1 SV=1	0	3	7	3									68499.1	1.34909e+06	815423					2.06918e+06
O75396	Vesicle-trafficking protein SEC22b OS=Homo sapiens OX=9606 GN=SEC22B PE=1 SV=4	0	8	26	8	88507.2	334355	165961		249054	247813	433762	341092	660515.11328125	2.53555e+06	3.36573e+06	99250.1	190396	207118	395629.806152344	5.84395e+06	160217.71484375	787689	1.74213e+06	469598.30859375	7.11058e+06	112787	1.55075e+06	997451	254554.76953125	3.02977e+06	638904	1.89013e+06		2.93631e+06	1.14599e+06	895218
A0A087X1A9	Vesicle-trafficking protein SEC22b (Fragment) OS=Homo sapiens OX=9606 GN=SEC22B PE=1 SV=1	0	2	6	2										1.0008e+06	1.12754e+06					1.07835e+06										341971				244400
O95292	Vesicle-associated membrane protein-associated protein B/C OS=Homo sapiens OX=9606 GN=VAPB PE=1 SV=3	0	3	5	2						105382	185944		97121.3	231606	292849		89175.4	101021	279348	534880		40573.7		44150.8	115034	36796	186845	78393.1			178751				74518
E5RK64	Vesicle-associated membrane protein-associated protein B/C OS=Homo sapiens OX=9606 GN=VAPB PE=1 SV=1	0	1	2	0		166262					143812			370531	373721					596692							143375			371275		230670
Q9P0L0	Vesicle-associated membrane protein-associated protein A OS=Homo sapiens OX=9606 GN=VAPA PE=1 SV=3	0	5	19	4		360310	85569.2	28560.193359375	149001	137104	400902	221170.123046875	182620	1.07172e+06	1155361.8828125	105710.303710938	346436.91796875	204719	648886	3.4565e+06	16492.466796875	20156.8	355232.369140625		310579	128320.173828125	331320	172950.522460938	42672.5	2.38101e+06	138776.079101563	758407.55078125		549459	338720.963867188	14008.9
J3QKM9	Vesicle-associated membrane protein-associated protein A OS=Homo sapiens OX=9606 GN=VAPA PE=1 SV=1	0.002	1	1	1										245735	213182					508045										328352		354442			83583.3
C9JXZ5	Vesicle-associated membrane protein 8 OS=Homo sapiens OX=9606 GN=VAMP8 PE=1 SV=1	0	2	6	2		54744.8								112887	850858	21035.833984375				909914						14493.9				245627		206791		586452
B8ZZT4	Vesicle-associated membrane protein 8 OS=Homo sapiens OX=9606 GN=VAMP8 PE=1 SV=1	0	2	4	2		54744.8								112887	275172	21035.833984375				239440						14493.9						206791		586452
Q9BV40	Vesicle-associated membrane protein 8 OS=Homo sapiens OX=9606 GN=VAMP8 PE=1 SV=1	0	3	8	3		54744.8								112887	850858	21035.833984375				909914						14493.9				245627		206791		586452
K7EKX0	Vesicle-associated membrane protein 3 OS=Homo sapiens OX=9606 GN=VAMP3 PE=3 SV=1	0	2	2	2															57451.7	219103					248127	42806.1
Q15836	Vesicle-associated membrane protein 3 OS=Homo sapiens OX=9606 GN=VAMP3 PE=1 SV=3	0	4	12	4					71995.2					163604	279293	52730		64044.5	162013.12890625	564002	53148.5	71937.8	205350		340440	94254	139794	83471.4	31985.1	399178		178943		233116	120000
K7ENK9	Vesicle-associated membrane protein 2 OS=Homo sapiens OX=9606 GN=VAMP2 PE=3 SV=1	0	2	2	2															57451.7	219103					248127	42806.1
P63027	Vesicle-associated membrane protein 2 OS=Homo sapiens OX=9606 GN=VAMP2 PE=1 SV=3	0	2	2	2															57451.7	219103					248127	42806.1
F5GZV7	Vesicle-associated membrane protein 1 OS=Homo sapiens OX=9606 GN=VAMP1 PE=1 SV=1	0.032	1	1	1															57451.7	219103					248127	42806.1
P23763	Vesicle-associated membrane protein 1 OS=Homo sapiens OX=9606 GN=VAMP1 PE=1 SV=1	0.032	1	1	1															57451.7	219103					248127	42806.1
Q9UEU0	Vesicle transport through interaction with t-SNAREs homolog 1B OS=Homo sapiens OX=9606 GN=VTI1B PE=1 SV=3	0	1	1	1					42095.4			104622				38391.7	92863			208633	840151				294217			22333.423828125				349867	324675	403565	30636.5
G3V5I2	Vesicle transport through interaction with t-SNAREs homolog 1B OS=Homo sapiens OX=9606 GN=VTI1B PE=1 SV=1	0	1	1	1					42095.4			104622				38391.7	92863			208633	840151				294217			22333.423828125				349867	324675	403565	30636.5
J3KMW2	Vesicle transport through interaction with t-SNAREs homolog 1B OS=Homo sapiens OX=9606 GN=VTI1B PE=1 SV=1	0	1	1	1					42095.4			104622				38391.7	92863			208633	840151				294217			22333.423828125				349867	324675	403565	30636.5
O95562	Vesicle transport protein SFT2B OS=Homo sapiens OX=9606 GN=SFT2D2 PE=1 SV=1	0.004	1	1	1				9687.7197265625	22450.8	17861.431640625					87652.4	34842.7		9401.2119140625		288877			71515.6										216616	62649.9
Q12981	Vesicle transport protein SEC20 OS=Homo sapiens OX=9606 GN=BNIP1 PE=1 SV=3	0	3	7	3							178495		193802	705610	992750	125756	272809		54966.6	1.092e+06			600039			110365		491574		483140					346026
Q5TIH2	Vesicle transport protein OS=Homo sapiens OX=9606 GN=SFT2D2 PE=1 SV=1	0.004	1	1	1				9687.7197265625	22450.8	17861.431640625					87652.4	34842.7		9401.2119140625		288877			71515.6										216616	62649.9
Q9NZ01	Very-long-chain enoyl-CoA reductase OS=Homo sapiens OX=9606 GN=TECR PE=1 SV=1	0	3	13	3		334791	302539		350606		664260		255911	1.61709e+06	1.19756e+06		372116	88040.3	172983	3.37285e+06		146024				35797.8	731190	196097	61312.1	4228798	640835	1.00318e+06	650474	1.01519e+06	219274
M0R2N5	Very-long-chain enoyl-CoA reductase OS=Homo sapiens OX=9606 GN=TECR PE=1 SV=1	0	2	12	2		254907	302539		350606		664260		255911	1.15151e+06	1.19756e+06		303708	30893.8	139540	2.12128e+06		146024					731190	196097	61312.1	3.09573e+06	640835	1.00318e+06		1.01519e+06	219274
M0R3C3	Very-long-chain enoyl-CoA reductase OS=Homo sapiens OX=9606 GN=TECR PE=1 SV=1	0	2	8	2		79884.3	161636		253946		395046		154778	1.27665e+06	798671		372116	57146.5	33442.5	2645938		146024				35797.8	433634			2.85528e+06	278967	536440	650474	510544
Q53GQ0	Very-long-chain 3-oxoacyl-CoA reductase OS=Homo sapiens OX=9606 GN=HSD17B12 PE=1 SV=2	0	4	20	4	1250064.12109375	691667	578954	203123.163085938	1004686.8046875	2076483.9609375	1.10964e+06	5.91087e+06	2278684.88085938	1241596.5859375	1997714.0859375	929616	1.9215e+06	595017	978147	3.29825e+06	241501	624579.306640625	611887	914415	2.05315e+06	480302	1067634.2890625	633910	538230.255859375	2572693.9609375	201493	421196	1.15079e+06	528836	548797	59384.7
A0A1B0GV93	Very-long-chain 3-oxoacyl-CoA reductase OS=Homo sapiens OX=9606 GN=HSD17B12 PE=1 SV=1	0	2	11	2	1250064.12109375	691667	578954	203123.163085938	736523	1.95603e+06	1.10964e+06	5599962	2147305.22460938	908644	1611095.3046875	929616	1.60654e+06	467785	698565	1.96579e+06	241501	624579.306640625	611887	914415	2.05315e+06	480302	957683	633910	538230.255859375	2130044.2734375	201493	287219	1.15079e+06	528836	548797	59384.7
A0A1B0GVY6	Very-long-chain 3-oxoacyl-CoA reductase (Fragment) OS=Homo sapiens OX=9606 GN=HSD17B12 PE=1 SV=1	0	3	19	3	1250064.12109375	691667	485659	203123.163085938	958168	2076483.9609375	968984	5.91087e+06	2.25687e+06	1.15923e+06	1.88875e+06	929616	1.9215e+06	595017	917320	2.8452e+06	241501	594289	611887	914415	2.05315e+06	480302	1067634.2890625	571781	526824	2102251.9609375	201493	421196	1.15079e+06	363430	548797
E9PI21	Very-long-chain 3-oxoacyl-CoA reductase (Fragment) OS=Homo sapiens OX=9606 GN=HSD17B12 PE=1 SV=1	0	1	1	1
H3BPZ1	Very-long-chain (3R)-3-hydroxyacyl-CoA dehydratase OS=Homo sapiens OX=9606 GN=HACD3 PE=1 SV=1	0	3	27	3		867707	395143		639372	598226	1.18288e+06		489229	1.73472e+06	2144455.1171875	282829	607000	273281	1111378.16699219	3.69321e+06	541918		1.3573e+06		748993	257519	1.14546e+06	312411		4.28498e+06	759694	880226		1115836	771092
H3BS72	Very-long-chain (3R)-3-hydroxyacyl-CoA dehydratase OS=Homo sapiens OX=9606 GN=HACD3 PE=1 SV=1	0	3	27	3		867707	395143		639372	598226	1.18288e+06		489229	1.73472e+06	2144455.1171875	282829	607000	273281	1111378.16699219	3.69321e+06	541918		1.3573e+06		748993	257519	1.14546e+06	312411		4.28498e+06	759694	880226		1115836	771092
H3BRL8	Very-long-chain (3R)-3-hydroxyacyl-CoA dehydratase OS=Homo sapiens OX=9606 GN=HACD3 PE=1 SV=1	0.012	1	1	1					136211	114281				261670	114935					423076					180988					258846					89010.4
Q9P035	Very-long-chain (3R)-3-hydroxyacyl-CoA dehydratase 3 OS=Homo sapiens OX=9606 GN=HACD3 PE=1 SV=2	0	4	32	4		989112	395143		639372	598226	1.18288e+06		489229	2.10903e+06	2144455.1171875	282829	607000	273281	1111378.16699219	4.17044e+06	541918		1.3573e+06		748993	257519	1.14546e+06	312411		4.87276e+06	759694	880226		1115836	771092
Q6Y1H2	Very-long-chain (3R)-3-hydroxyacyl-CoA dehydratase 2 OS=Homo sapiens OX=9606 GN=HACD2 PE=1 SV=1	0.01	1	3	1	245586			21603.115234375	343017	138562	421234					183575	724812	62432	25161.826171875	581644				55955.4	197926					664063	373528		1058889	668003
H3BMZ1	Very-long-chain (3R)-3-hydroxyacyl-CoA dehydratase (Fragment) OS=Homo sapiens OX=9606 GN=HACD3 PE=1 SV=1	0.012	1	1	1					136211	114281				261670	114935					423076					180988					258846					89010.4
K7EQP4	Very long-chain-specific acyl-CoA dehydrogenase, mitochondrial (Fragment) OS=Homo sapiens OX=9606 GN=ACADVL PE=1 SV=8	0	3	15	3	192741	721802	152125.978515625		682267	236059	353382		462741	903907	971277	291061.27734375	129825	120430.40234375	236775	1.44354e+06	221477	117520	287935	307319	181582	81548.8	295212	823168	29151.205078125	1.35568e+06	586863	196505		272232	1.52604e+06	31308.3
K7EJW8	Very long-chain-specific acyl-CoA dehydrogenase, mitochondrial (Fragment) OS=Homo sapiens OX=9606 GN=ACADVL PE=1 SV=8	0	2	14	2		585135	152125.978515625		177640	150490	353382		314073	510964	514183	50466.6	129825	120430.40234375	236775	990456	221477	117520	287935		181582	81548.8	295212	145670	29151.205078125	548738	586863	196505		272232	200488	31308.3
G3V1M7	Very long-chain-specific acyl-CoA dehydrogenase, mitochondrial (Fragment) OS=Homo sapiens OX=9606 GN=ACADVL PE=1 SV=2	0	1	3	1							207412				346709					321386										291147		2.51094e+06
J3KS89	Very long-chain-specific acyl-CoA dehydrogenase, mitochondrial (Fragment) OS=Homo sapiens OX=9606 GN=ACADVL PE=1 SV=1	0	2	5	2	192741	526265	127252		682267	163943	353382		313462	903907	971277	240595	129825	68610.4	100308	961188	120552			307319				677498		1.35568e+06	216027				1.32555e+06
J3QRJ8	Very long-chain-specific acyl-CoA dehydrogenase, mitochondrial (Fragment) OS=Homo sapiens OX=9606 GN=ACADVL PE=1 SV=1	0	1	3	1							207412				346709					321386										291147		2.51094e+06
J3KSR4	Very long-chain-specific acyl-CoA dehydrogenase, mitochondrial (Fragment) OS=Homo sapiens OX=9606 GN=ACADVL PE=1 SV=1	0	2	5	2	61846.4	189479	56192.4	10239.8076171875	291063		360355	92458.9	78331.4	734438	847636	42343.5	98673.2	37704.4	85910.4	584223	162215	34588.2	238073	23703.7	93698.7	27877.705078125				455472	229825	97281.4		179786	71732.4
K7EMF8	Very long-chain-specific acyl-CoA dehydrogenase, mitochondrial (Fragment) OS=Homo sapiens OX=9606 GN=ACADVL PE=1 SV=1	0	1	3	1							207412				346709					321386										291147		2.51094e+06
J3QKU9	Very long-chain-specific acyl-CoA dehydrogenase, mitochondrial (Fragment) OS=Homo sapiens OX=9606 GN=ACADVL PE=1 SV=1	0.001	1	10	1		195538	24873.658203125			72116.2			149279			50466.6		51820	136467	482356	100925	117520	287935		181582	81548.8	295212	145670	29151.205078125		370836	196505		272232	200488	31308.3
P49748	Very long-chain specific acyl-CoA dehydrogenase, mitochondrial OS=Homo sapiens OX=9606 GN=ACADVL PE=1 SV=1	0	9	38	9	447397.95703125	1191339.32421875	284779.267578125	10239.8076171875	1558672.8046875	236059	1.78565e+06	323409	869618	3.15558e+06	3.50817e+06	463477	419349	158135	322685	4.00153e+06	524728	152107.84765625	628581	331022	1.35904e+06	109426.494140625	555858	823168	29151.205078125	4.22846e+06	1.54038e+06	3.04273e+06		662617	1597770.4453125	31308.3
Q8TAA9	Vang-like protein 1 OS=Homo sapiens OX=9606 GN=VANGL1 PE=1 SV=1	0	2	6	2	194905	171190			780395	51726				461712	517781	157618				1.15794e+06	107360		175651							868278		610943		539539
Q5THJ4	Vacuolar protein sorting-associated protein 13D OS=Homo sapiens OX=9606 GN=VPS13D PE=1 SV=2	0.033	1	9	1			73366.6	356245			286927			38581.1	238657.587890625			744902	391076		257116	79223.8	503258		1.07101e+06	399735	329277		145946	211919		165840		996246	689833
O95399	Urotensin-2 OS=Homo sapiens OX=9606 GN=UTS2 PE=1 SV=1	0.001	1	18	1		350810	174529	124932		110207								68189.7	509013.135742188				326365		152365	511704		59683.9						122615	150295
Q5H8X8	Urotensin-2 OS=Homo sapiens OX=9606 GN=UTS2 PE=1 SV=1	0.001	1	18	1		350810	174529	124932		110207								68189.7	509013.135742188				326365		152365	511704		59683.9						122615	150295
Q9UKN7	Unconventional myosin-XV OS=Homo sapiens OX=9606 GN=MYO15A PE=1 SV=2	0.026	1	4	1	4.5075e+07	63120.6	73673886.421875	41910.7	4.19348e+07	83251.6	24201869.328125	573761.36328125	49580663.2714844	67089893.5898438	6.91189e+07	7.41835e+07	3.88519e+07	1.89436e+06	416176	4.90277e+07	5.76462e+07	282156681.210938	17789610	8.6271e+07	1.24859e+08	4378782.94921875	85956757.921875	83901215.9726563	61980817.5039063	1.98824e+08	266664466.46875	281615531.765625	9.10816e+07	2.96571e+08	1.31312e+08	534862887.984375
A0A087WYA1	Unconventional myosin-XV OS=Homo sapiens OX=9606 GN=MYO15A PE=1 SV=1	0.026	1	4	1	4.5075e+07	63120.6	73673886.421875	41910.7	4.19348e+07	83251.6	24201869.328125	573761.36328125	49580663.2714844	67089893.5898438	6.91189e+07	7.41835e+07	3.88519e+07	1.89436e+06	416176	4.90277e+07	5.76462e+07	282156681.210938	17789610	8.6271e+07	1.24859e+08	4378782.94921875	85956757.921875	83901215.9726563	61980817.5039063	1.98824e+08	266664466.46875	281615531.765625	9.10816e+07	2.96571e+08	1.31312e+08	534862887.984375
Q9UM54	Unconventional myosin-VI OS=Homo sapiens OX=9606 GN=MYO6 PE=1 SV=4	0	3	3	3		126434								141857	353757															332058	86845.9
A0A590UJY4	Unconventional myosin-VI OS=Homo sapiens OX=9606 GN=MYO6 PE=1 SV=1	0	1	1	1
A0A590UK71	Unconventional myosin-VI OS=Homo sapiens OX=9606 GN=MYO6 PE=1 SV=1	0	1	1	1
A0A590UK86	Unconventional myosin-VI OS=Homo sapiens OX=9606 GN=MYO6 PE=1 SV=1	0	1	1	1
A0A5F9ZI03	Unconventional myosin-VI OS=Homo sapiens OX=9606 GN=MYO6 PE=1 SV=1	0	1	1	1
A0A0D9SGC1	Unconventional myosin-VI (Fragment) OS=Homo sapiens OX=9606 GN=MYO6 PE=1 SV=2	0	1	1	1
A0A590UKB0	Unconventional myosin-VI (Fragment) OS=Homo sapiens OX=9606 GN=MYO6 PE=1 SV=1	0	1	1	1
Q5JVM0	Unconventional myosin-VI (Fragment) OS=Homo sapiens OX=9606 GN=MYO6 PE=1 SV=1	0	2	2	2		126434								141857	353757															332058	86845.9
A0A590UK22	Unconventional myosin-VI (Fragment) OS=Homo sapiens OX=9606 GN=MYO6 PE=1 SV=1	0	1	1	1
A0A590UJ75	Unconventional myosin-VI (Fragment) OS=Homo sapiens OX=9606 GN=MYO6 PE=1 SV=1	0	1	1	1
O94832	Unconventional myosin-Id OS=Homo sapiens OX=9606 GN=MYO1D PE=1 SV=2	0.027	1	1	1		149769	81207.5							106648					21505.759765625
K7EIG7	Unconventional myosin-Id OS=Homo sapiens OX=9606 GN=MYO1D PE=1 SV=1	0.027	1	1	1		149769	81207.5							106648					21505.759765625
J3QRN6	Unconventional myosin-Id OS=Homo sapiens OX=9606 GN=MYO1D PE=1 SV=1	0.027	1	1	1		149769	81207.5							106648					21505.759765625
O00159	Unconventional myosin-Ic OS=Homo sapiens OX=9606 GN=MYO1C PE=1 SV=4	0	12	34	12	462295	1.05031e+06	430251		279194	70522.7	1058694.2265625	142042	597618.087890625	3.23798e+06	3.15817e+06	213497	172072	78662.4	136057.45703125	1344201.3515625	184900	186521	110557		342686	47681	574195	21518.904296875		2.97041e+06	778173.33984375	260286		991600	176226
F5H6E2	Unconventional myosin-Ic OS=Homo sapiens OX=9606 GN=MYO1C PE=1 SV=1	0	12	34	12	462295	1.05031e+06	430251		279194	70522.7	1058694.2265625	142042	597618.087890625	3.23798e+06	3.15817e+06	213497	172072	78662.4	136057.45703125	1344201.3515625	184900	186521	110557		342686	47681	574195	21518.904296875		2.97041e+06	778173.33984375	260286		991600	176226
I3L3F5	Unconventional myosin-Ic (Fragment) OS=Homo sapiens OX=9606 GN=MYO1C PE=1 SV=8	0	1	6	1
I3L501	Unconventional myosin-Ic (Fragment) OS=Homo sapiens OX=9606 GN=MYO1C PE=1 SV=8	0	2	8	2										316051	200645										342686
I3L3Y6	Unconventional myosin-Ic (Fragment) OS=Homo sapiens OX=9606 GN=MYO1C PE=1 SV=1	0	2	8	2										316051	200645										342686
E7EW20	Unconventional myosin-6 OS=Homo sapiens OX=9606 GN=MYO6 PE=1 SV=2	0	3	3	3		126434								141857	353757															332058	86845.9
A0A590UJ40	Unconventional myosin-6 OS=Homo sapiens OX=9606 GN=MYO6 PE=1 SV=1	0	3	3	3		126434								141857	353757															332058	86845.9
A0A0A0MRM8	Unconventional myosin-6 OS=Homo sapiens OX=9606 GN=MYO6 PE=1 SV=1	0	3	3	3		126434								141857	353757															332058	86845.9
A0A1Y0BRN3	Unconventional myosin-6 OS=Homo sapiens OX=9606 GN=MYO6 PE=1 SV=1	0	3	3	3		126434								141857	353757															332058	86845.9
K7ERI8	Uncharacterized protein OS=Homo sapiens OX=9606 PE=4 SV=1	0	3	7	3		122015			504735		97589.8		187269	810839	746187	77113	117523		41603.4	1.08509e+06										773812		605607		220602
F5H423	Uncharacterized protein OS=Homo sapiens OX=9606 PE=3 SV=1	0	1	1	1		68305.1			296609		200699	250277	148827	278387	230257	106707	170886			486734	95120.2				182016					780548
A0A3B3IRX1	Uncharacterized protein OS=Homo sapiens OX=9606 PE=3 SV=1	0.029	1	2	1
A0A3B3ITX4	Uncharacterized protein OS=Homo sapiens OX=9606 PE=3 SV=1	0	2	2	2										253874	305014										3272500
H0YC42	Uncharacterized protein OS=Homo sapiens OX=9606 PE=1 SV=2	0	1	69	1	2384484.03320313	5.59016e+06	9539092.33203125	2817469.69335938	24240350.546875	8230250.73828125	5413437.09570313	1.34601e+07	19858363.7265625	3.57128e+07	3.82477e+06	17109808.203125	4332273.66796875	2.53392e+06	514175.96484375	31681849.6289063	2261301.7265625	3126022.6328125	6.76238e+06	7606032.77734375	5643047.0546875	2815190.1015625	5399194.89257813	1687014.8984375	345839.14453125	14785816.3398438	7960119.12109375	4210302.00390625	163608629.386719	9797749.50390625	3551255.76953125	7.08297e+06
A0A2R8YDH4	Uncharacterized protein OS=Homo sapiens OX=9606 PE=1 SV=1	0	7	21	7		1737591.81640625	441127	35728.8	199323	31737.7	373240	175291		97969.3	388648	184691			36182.1	66563.4		166219	307034		674374	21150.8	941015	169492.02734375		1.25438e+06	1085333.22265625	353427	249196		211652
K7EKS7	Uncharacterized protein OS=Homo sapiens OX=9606 PE=1 SV=1	0	2	24	2		191241	366631		613301		2.9296e+06	716301		748125	2.89112e+06				61627.1	1.44523e+06	432380		1.8676e+06		721834		1.47676e+06	231066		1.90489e+06	2.72188e+06			1.46288e+06	536335	91986.6
A0A0B4J2E5	Uncharacterized protein OS=Homo sapiens OX=9606 GN=LOC102724159 PE=1 SV=1	0	2	2	2					65717			184515								641018										788308	230732	225771		704098	87802.7
Q8IYS2	Uncharacterized protein KIAA2013 OS=Homo sapiens OX=9606 GN=KIAA2013 PE=1 SV=1	0.009	1	1	1										243476						335213										146162
Q9BRJ6	Uncharacterized protein C7orf50 OS=Homo sapiens OX=9606 GN=C7orf50 PE=1 SV=1	0	1	1	1											209351
C9JQV0	Uncharacterized protein C7orf50 (Fragment) OS=Homo sapiens OX=9606 GN=C7orf50 PE=1 SV=1	0	1	1	1											209351
E9PRG8	Uncharacterized protein C11orf98 OS=Homo sapiens OX=9606 GN=C11orf98 PE=4 SV=2	0	1	4	1
K7EIP6	Uncharacterized protein (Fragment) OS=Homo sapiens OX=9606 PE=4 SV=1	0	1	16	1	232088	409890	166161		404292		459618	104151	291413	725632	836160	179425	384143		39308.7	901669		246292	417281				438764	93882.9		816775	496148	419285		454485
A0A590UK80	Uncharacterized protein (Fragment) OS=Homo sapiens OX=9606 PE=3 SV=1	0	9	104	5	1.13129e+06	1570262.8828125	1678752.55664063		120255	564451	16373017.703125	2282844.1484375	174249	282374	3924796.62304688	367239	4168711.06835938	395147.045898438	1059673.16943359	484863	1840155.42578125	349417	4976565		4493196.9609375	129849.71484375	1.18865e+07	1.27561e+06	24532.431640625	8104823.8515625	6796468.1171875	90207.4		2.60914e+07	2528737.47070313
A0A0U1RQV5	Uncharacterized protein (Fragment) OS=Homo sapiens OX=9606 PE=1 SV=1	0	2	16	2		128112			99530.5		420478	350355		468406	189784					683760	142990				401951		243043			1.72788e+06	1.0455e+06		304857	1.17539e+06	233811
M0R076	Uncharacterized protein (Fragment) OS=Homo sapiens OX=9606 PE=1 SV=1	0	1	7	1		64136.8	265280				970403			334020	851121			64130.4	40932		203232					86766.8	423023			2.09101e+06	992238			1.12465e+06	458211
A0A1B0GVF1	Uncharacterized protein (Fragment) OS=Homo sapiens OX=9606 PE=1 SV=1	0	1	11	1	725564		167929		885184	194894	1.28568e+06	3.76059e+06	451325	488836	899870	592355	1.56361e+06		25327.1	597854	285658			179065	717859	34584.5							2.78872e+06
H0YGG7	Uncharacterized protein (Fragment) OS=Homo sapiens OX=9606 PE=1 SV=1	0	1	1	1		110063						169432								234392										788267	285159
A0A087WTZ4	Uncharacterized protein (Fragment) OS=Homo sapiens OX=9606 PE=1 SV=1	0.002	1	6	1	98742	38023	57973.4		296513		222639		367306	1.05666e+06	732543	293098	371040	58620.3	50280.7	999249			268542	73320.5	29225892	37169.4	203950	62348.5		775315	131722			285130
Q9NYU2	UDP-glucose:glycoprotein glucosyltransferase 1 OS=Homo sapiens OX=9606 GN=UGGT1 PE=1 SV=3	0.034	1	1	1		339117								109884	75495.5		174508	29213.4	48444.7	88049.8												1.80866e+06			43409
F8VQQ8	Ubiquitin-conjugating enzyme E2 N OS=Homo sapiens OX=9606 GN=UBE2N PE=1 SV=1	0.002	1	1	1		41499.6			69362.2				25845.021484375	131604																	114285	336734			52878.5
P61088	Ubiquitin-conjugating enzyme E2 N OS=Homo sapiens OX=9606 GN=UBE2N PE=1 SV=1	0.002	1	1	1		41499.6			69362.2				25845.021484375	131604																	114285	336734			52878.5
F8W726	Ubiquitin-associated protein 2-like OS=Homo sapiens OX=9606 GN=UBAP2L PE=1 SV=2	0	16	137	16	2638004.6640625	1115191.6328125	2283954.77734375	901398.455078125	1960391.5703125	223617	2363313.44140625	1.31406e+06	2382630.09765625	1867024.97607422	2.09197e+06	2693030.59179688	4871965.1640625	2455905.88867188	145129.534179688	3106272.07421875	8.92635e+06	9896673.25976563	9547023.7578125	6.61958e+06	8085688.92578125	8053148.54882813	15381251	9277379.3828125	95383.3974609375	1.19482e+07	4.17626e+06	3122721.29296875	1.40357e+07	4.35265e+06	3142696.00537109	431131
Q14157	Ubiquitin-associated protein 2-like OS=Homo sapiens OX=9606 GN=UBAP2L PE=1 SV=2	0	18	151	18	2638004.6640625	1181466.4765625	2283954.77734375	919486	1960391.5703125	223617	2363313.44140625	1.42579e+06	2382630.09765625	1912826.89404297	2.2337e+06	2693030.59179688	5389522.5546875	2485087.47070313	189329.081054688	3467193.01953125	10289572.2265625	10574358.6074219	10779764.8671875	7265528.8046875	8767905.92578125	9416532.79101563	1.65997e+07	9964397.37109375	122706.266601563	1.26565e+07	4.40642e+06	3755427.66796875	1.43107e+07	4.62275e+06	3335839.63037109	456275.029296875
Q5VU80	Ubiquitin-associated protein 2-like (Fragment) OS=Homo sapiens OX=9606 GN=UBAP2L PE=1 SV=1	0	5	23	5		169669			50699.5			111734	67385.4	266161	271662	70822.1	383425			967393	1361915.0703125	1683325.2734375	1.15693e+06	782554	1.73571e+06	1.38278e+06	3.12848e+06	1050117.2578125	44147.4	3.33229e+06	681660	655430		744328	726785	196369.888671875
H7C2T8	Ubiquitin-associated protein 2-like (Fragment) OS=Homo sapiens OX=9606 GN=UBAP2L PE=1 SV=1	0	3	74	3	551387.20703125	601455	2062815.2578125	875559	1162283.4296875		1.32687e+06	523967	1209782.08203125	510410.335449219	722822.00390625	719950	1196846.5859375	2323555.17773438	10597.9169921875	1002811.76171875	4997837.14453125	5683292.29101563	4.90987e+06	3850794.9453125	3850069.97265625	3955527.18554688	6.05072e+06	6078144.9453125	22538.4541015625	4.94203e+06	2.1543e+06	1891770.53515625	2.03699e+06	2088869.1640625	1344833.86474609
Q5VU79	Ubiquitin-associated protein 2-like (Fragment) OS=Homo sapiens OX=9606 GN=UBAP2L PE=1 SV=1	0	4	22	4		169669			50699.5				67385.4	266161	168371	70822.1				850381	1361915.0703125	1683325.2734375	1.15693e+06	716828	1.73571e+06	1.27752e+06	3.12848e+06	1050117.2578125	44147.4	3.33229e+06	681660	352841		744328	726785	171226
Q5VU81	Ubiquitin-associated protein 2-like (Fragment) OS=Homo sapiens OX=9606 GN=UBAP2L PE=1 SV=1	0	5	23	5		169669			50699.5			111734	67385.4	266161	271662	70822.1	383425			967393	1361915.0703125	1683325.2734375	1.15693e+06	782554	1.73571e+06	1.38278e+06	3.12848e+06	1050117.2578125	44147.4	3.33229e+06	681660	655430		744328	726785	196369.888671875
H0Y5H6	Ubiquitin-associated protein 2-like (Fragment) OS=Homo sapiens OX=9606 GN=UBAP2L PE=1 SV=1	0	4	87	4	551387.20703125	667730	2062815.2578125	893647.232421875	1162283.4296875		1.32687e+06	523967	1209782.08203125	556212.253417969	761261.94140625	719950	1330979.2265625	2352736.75976563	54797.4638671875	1246720.43359375	6361054.48046875	6360977.63867188	6.14261e+06	4431017.2421875	4532286.97265625	5213648.44335938	7.26917e+06	6765162.93359375	49861.3232421875	5.65033e+06	2.38446e+06	2221887.59765625	2.31201e+06	2358972.1640625	1537977.48974609
Q5VU77	Ubiquitin-associated protein 2-like (Fragment) OS=Homo sapiens OX=9606 GN=UBAP2L PE=1 SV=1	0	6	24	6		169669			50699.5		21775.8		67385.4	465234	210850.54296875	70822.1				1.00495e+06	1690999.93359375	1683325.2734375	1.15693e+06	800944	1.82861e+06	1.27752e+06	3.12848e+06	1.13313e+06	44147.4	3.33229e+06	887963	352841		744328	803099	171226
Q5VU78	Ubiquitin-associated protein 2-like (Fragment) OS=Homo sapiens OX=9606 GN=UBAP2L PE=1 SV=1	0	5	23	5		169669			50699.5			111734	67385.4	266161	271662	70822.1	383425			967393	1361915.0703125	1683325.2734375	1.15693e+06	782554	1.73571e+06	1.38278e+06	3.12848e+06	1050117.2578125	44147.4	3.33229e+06	681660	655430		744328	726785	196369.888671875
P62987	Ubiquitin-60S ribosomal protein L40 OS=Homo sapiens OX=9606 GN=UBA52 PE=1 SV=2	0	7	495	7	18330739.2109375	1.67799e+07	8325155.10546875	2960797.5859375	3.39349e+07	11601323.6484375	33069904.2734375	84901194.453125	24810286.5585938	40376104.5703125	37278626.4179688	12891321.421875	36011498.1796875	6794821.09570313	13400477.3554688	83130789.1328125	13875895.0546875	6620524.32617188	21134644.6640625	7934328.19921875	30608311.6640625	10081692.0820313	2.26189e+07	11966569.3554688	4091892.27539063	9.02498e+07	28828951.9609375	29626314.1796875	9.43057e+07	7.23694e+07	25696834.8671875	9672335.83984375
M0R1V7	Ubiquitin-60S ribosomal protein L40 (Fragment) OS=Homo sapiens OX=9606 GN=UBA52 PE=1 SV=1	0	6	460	6	15912556.4609375	1.48093e+07	7192883.19921875	1581666.5078125	30739363.7890625	11418457.4453125	29252725.1171875	80449129.359375	21852163.8398438	3.66091e+07	33974346.8164063	11192627.9765625	3.26055e+07	5588818.89257813	11313642.3554688	7.62749e+07	1.19929e+07	5640828.49804688	19740598.5390625	6903615.31640625	27044557.078125	8283315.50390625	19651089.3515625	9507172.44921875	2197593.73632813	82881630.703125	25675788.5546875	27357372.3046875	8.69027e+07	6.49299e+07	22045338.8046875	8143152.57421875
P62979	Ubiquitin-40S ribosomal protein S27a OS=Homo sapiens OX=9606 GN=RPS27A PE=1 SV=2	0	7	495	7	18330739.2109375	1.67799e+07	8325155.10546875	2960797.5859375	3.39349e+07	11601323.6484375	33069904.2734375	84901194.453125	24810286.5585938	40376104.5703125	37278626.4179688	12891321.421875	36011498.1796875	6794821.09570313	13400477.3554688	83130789.1328125	13875895.0546875	6620524.32617188	21134644.6640625	7934328.19921875	30608311.6640625	10081692.0820313	2.26189e+07	11966569.3554688	4091892.27539063	9.02498e+07	28828951.9609375	29626314.1796875	9.43057e+07	7.23694e+07	25696834.8671875	9672335.83984375
J3QTR3	Ubiquitin-40S ribosomal protein S27a (Fragment) OS=Homo sapiens OX=9606 GN=RPS27A PE=1 SV=1	0	7	495	7	18330739.2109375	1.67799e+07	8325155.10546875	2960797.5859375	3.39349e+07	11601323.6484375	33069904.2734375	84901194.453125	24810286.5585938	40376104.5703125	37278626.4179688	12891321.421875	36011498.1796875	6794821.09570313	13400477.3554688	83130789.1328125	13875895.0546875	6620524.32617188	21134644.6640625	7934328.19921875	30608311.6640625	10081692.0820313	2.26189e+07	11966569.3554688	4091892.27539063	9.02498e+07	28828951.9609375	29626314.1796875	9.43057e+07	7.23694e+07	25696834.8671875	9672335.83984375
P45974	Ubiquitin carboxyl-terminal hydrolase 5 OS=Homo sapiens OX=9606 GN=USP5 PE=1 SV=2	0.03	1	2	1											29378.9															54442.4	36034.1	48044.5
F5H571	Ubiquitin carboxyl-terminal hydrolase 5 (Fragment) OS=Homo sapiens OX=9606 GN=USP5 PE=1 SV=1	0.03	1	2	1											29378.9															54442.4	36034.1	48044.5
Q96DI7	U5 small nuclear ribonucleoprotein 40 kDa protein OS=Homo sapiens OX=9606 GN=SNRNP40 PE=1 SV=1	0.006	1	4	1		63856.7		17488.2	199403		281365	113836			249067				13270.4443359375	266863			130293				307075			1174890	493873			491279	102173
O75643	U5 small nuclear ribonucleoprotein 200 kDa helicase OS=Homo sapiens OX=9606 GN=SNRNP200 PE=1 SV=2	0	8	23	8	4733668.2890625	1091688.9609375	750437.58984375	17273.939453125	1.41017e+06	966196.51953125	2.40044e+06	7058036	1038046.7421875	1086683.26171875	2517295.2890625	2569547.89453125	11710650.6484375	253193.201171875	400158.08203125	1.27771e+06	1106938.5859375		2.53575e+06	383209	1.49218e+06	150105.580078125	1181996.4609375	272353.11328125	91246.9	5.86822e+06	2.17743e+06	432607	1.1638e+06	2617841.3984375	1.36825e+06	1.28248e+06
A0A494C1A5	U5 small nuclear ribonucleoprotein 200 kDa helicase (Fragment) OS=Homo sapiens OX=9606 GN=SNRNP200 PE=1 SV=1	0	8	23	8	4733668.2890625	1091688.9609375	750437.58984375	17273.939453125	1.41017e+06	966196.51953125	2.40044e+06	7058036	1038046.7421875	1086683.26171875	2517295.2890625	2569547.89453125	11710650.6484375	253193.201171875	400158.08203125	1.27771e+06	1106938.5859375		2.53575e+06	383209	1.49218e+06	150105.580078125	1181996.4609375	272353.11328125	91246.9	5.86822e+06	2.17743e+06	432607	1.1638e+06	2617841.3984375	1.36825e+06	1.28248e+06
O43818	U3 small nucleolar RNA-interacting protein 2 OS=Homo sapiens OX=9606 GN=RRP9 PE=1 SV=1	0	2	2	2			44929.3													183919	147346									257575		334138		226282
Q9NYH9	U3 small nucleolar RNA-associated protein 6 homolog OS=Homo sapiens OX=9606 GN=UTP6 PE=2 SV=2	0.001	2	2	2		332960	118399	42106.8														285715			3.68105e+06			96903	86231				3049059	1.03724e+06	150629	146516
Q9Y5J1	U3 small nucleolar RNA-associated protein 18 homolog OS=Homo sapiens OX=9606 GN=UTP18 PE=1 SV=3	0	3	17	3		539938				130283.69921875	107611			30452.072265625					74743.3	697900					97298.8	82410.2	77654.9	40145.1	59033.4	1.49597e+06	115652			1.29079e+06	205228
J3QR85	U3 small nucleolar RNA-associated protein 18 homolog (Fragment) OS=Homo sapiens OX=9606 GN=UTP18 PE=1 SV=1	0	1	5	1		275418													74743.3	125752						82410.2	77654.9			461261				254438	124005
J3KSR7	U3 small nucleolar RNA-associated protein 18 homolog (Fragment) OS=Homo sapiens OX=9606 GN=UTP18 PE=1 SV=1	0	1	5	1		275418													74743.3	125752						82410.2	77654.9			461261				254438	124005
Q5TAP6	U3 small nucleolar RNA-associated protein 14 homolog C OS=Homo sapiens OX=9606 GN=UTP14C PE=1 SV=1	0	1	1	1																216769										1.32886e+06	325516	294236		597195
Q9BVJ6	U3 small nucleolar RNA-associated protein 14 homolog A OS=Homo sapiens OX=9606 GN=UTP14A PE=1 SV=1	0	3	5	3		90020.1								570715	557793			57309.9		2.01102e+06	2.38351e+06	832592				109529	470641			1.32886e+06	3.00748e+06	516354		597195
X6RJY0	U3 small nucleolar RNA-associated protein 14 homolog A (Fragment) OS=Homo sapiens OX=9606 GN=UTP14A PE=1 SV=1	0	2	4	2		90020.1								570715	557793			57309.9		1.79425e+06	2.38351e+06	832592				109529	470641				2.68196e+06	222118
O00566	U3 small nucleolar ribonucleoprotein protein MPP10 OS=Homo sapiens OX=9606 GN=MPHOSPH10 PE=1 SV=2	0	1	3	1																471556										776550				752446
Q9NV31	U3 small nucleolar ribonucleoprotein protein IMP3 OS=Homo sapiens OX=9606 GN=IMP3 PE=1 SV=1	0	2	5	2			130952				252520			206415		107031						197349		247205	3.1639e+06			397122		233490				369926
O15042	U2 snRNP-associated SURP motif-containing protein OS=Homo sapiens OX=9606 GN=U2SURP PE=1 SV=2	0	2	6	2		46508.1	21396.3				58990			14198.1					44161.150390625								144647			504947	73421.5			278077	58480
E7EW00	U2 snRNP-associated SURP motif-containing protein OS=Homo sapiens OX=9606 GN=U2SURP PE=1 SV=1	0	2	6	2		46508.1	21396.3				58990			14198.1					44161.150390625								144647			504947	73421.5			278077	58480
E7ET15	U2 snRNP-associated SURP motif-containing protein OS=Homo sapiens OX=9606 GN=U2SURP PE=1 SV=1	0	2	6	2		46508.1	21396.3				58990			14198.1					44161.150390625								144647			504947	73421.5			278077	58480
C9JDJ7	U2 snRNP-associated SURP motif-containing protein (Fragment) OS=Homo sapiens OX=9606 GN=U2SURP PE=1 SV=8	0	1	1	1															31961.990234375								51489.6			165308				84621.3
H0Y8D9	U2 snRNP-associated SURP motif-containing protein (Fragment) OS=Homo sapiens OX=9606 GN=U2SURP PE=1 SV=1	0	2	6	2		46508.1	21396.3				58990			14198.1					44161.150390625								144647			504947	73421.5			278077	58480
C9J5L1	U2 snRNP-associated SURP motif-containing protein (Fragment) OS=Homo sapiens OX=9606 GN=U2SURP PE=1 SV=1	0	2	6	2		46508.1	21396.3				58990			14198.1					44161.150390625								144647			504947	73421.5			278077	58480
P08579	U2 small nuclear ribonucleoprotein B'' OS=Homo sapiens OX=9606 GN=SNRPB2 PE=1 SV=1	0	2	5	1		46785.9				60155.7												45261.2	25868.529296875	49424.1			73803.3	74937	30369.896484375	60365.6		27100.009765625		26680	38963.6
P09012	U1 small nuclear ribonucleoprotein A OS=Homo sapiens OX=9606 GN=SNRPA PE=1 SV=3	0.001	2	4	1	93823.3	280910	230662			287585	634828		90223.5	209706	328993	43922		129289.15234375	116186	672497			1.25108e+06			88631.4		112345	109276	1.19124e+06				404263	395807
M0QXK2	U1 small nuclear ribonucleoprotein A (Fragment) OS=Homo sapiens OX=9606 GN=SNRPA PE=1 SV=8	0.007	1	2	1	93823.3					83437.8			39896.5			43922		73321.5		336408			607579							492794
M0QZG7	U1 small nuclear ribonucleoprotein A (Fragment) OS=Homo sapiens OX=9606 GN=SNRPA PE=1 SV=1	0.007	1	2	1	93823.3					83437.8			39896.5			43922		73321.5		336408			607579							492794
M0R268	U1 small nuclear ribonucleoprotein A (Fragment) OS=Homo sapiens OX=9606 GN=SNRPA PE=1 SV=1	0.001	2	4	1	93823.3	280910	230662			287585	634828		90223.5	209706	328993	43922		129289.15234375	116186	672497			1.25108e+06			88631.4		112345	109276	1.19124e+06				404263	395807
M0R221	U1 small nuclear ribonucleoprotein A (Fragment) OS=Homo sapiens OX=9606 GN=SNRPA PE=1 SV=1	0.007	1	2	1	93823.3					83437.8			39896.5			43922		73321.5		336408			607579							492794
M0R2B8	U1 small nuclear ribonucleoprotein A (Fragment) OS=Homo sapiens OX=9606 GN=SNRPA PE=1 SV=1	0.007	1	2	1	93823.3					83437.8			39896.5			43922		73321.5		336408			607579							492794
P08621	U1 small nuclear ribonucleoprotein 70 kDa OS=Homo sapiens OX=9606 GN=SNRNP70 PE=1 SV=2	0	2	5	2	419235	216986									230717				83110.4	99842.8						80264.9					199711			194238
M0QX04	U1 small nuclear ribonucleoprotein 70 kDa (Fragment) OS=Homo sapiens OX=9606 GN=SNRNP70 PE=1 SV=1	0.002	1	4	1	419235	216986									230717				83110.4	99842.8						80264.9					199711			194238
M0QYR1	U1 small nuclear ribonucleoprotein 70 kDa (Fragment) OS=Homo sapiens OX=9606 GN=SNRNP70 PE=1 SV=1	0.002	1	4	1	419235	216986									230717				83110.4	99842.8						80264.9					199711			194238
B4DSN5	Tyrosine-protein phosphatase non-receptor type OS=Homo sapiens OX=9606 GN=PTPN1 PE=1 SV=1	0.007	1	1	1																311698							168442			202588				679307	251019
P18031	Tyrosine-protein phosphatase non-receptor type 1 OS=Homo sapiens OX=9606 GN=PTPN1 PE=1 SV=1	0.007	1	1	1																311698							168442			202588				679307	251019
P07947	Tyrosine-protein kinase Yes OS=Homo sapiens OX=9606 GN=YES1 PE=1 SV=3	0.034	1	1	1		84691.5	118010				310964	230723		393702	598463		209178			745635	173097	232449			207693		262779	64615.7		1.03391e+06	376443	501492		553066
J3QRU1	Tyrosine-protein kinase OS=Homo sapiens OX=9606 GN=YES1 PE=1 SV=1	0.034	1	1	1		84691.5	118010				310964	230723		393702	598463		209178			745635	173097	232449			207693		262779	64615.7		1.03391e+06	376443	501492		553066
Q573B4	Tyrosine-protein kinase OS=Homo sapiens OX=9606 GN=LCK PE=1 SV=1	0.034	1	1	1		84691.5	118010				310964	230723		393702	598463		209178			745635	173097	232449			207693		262779	64615.7		1.03391e+06	376443	501492		553066
H0Y3C5	Tyrosine-protein kinase OS=Homo sapiens OX=9606 GN=HCK PE=1 SV=1	0.034	1	1	1		84691.5	118010				310964	230723		393702	598463		209178			745635	173097	232449			207693		262779	64615.7		1.03391e+06	376443	501492		553066
J3KPD6	Tyrosine-protein kinase OS=Homo sapiens OX=9606 GN=HCK PE=1 SV=1	0.034	1	1	1		84691.5	118010				310964	230723		393702	598463		209178			745635	173097	232449			207693		262779	64615.7		1.03391e+06	376443	501492		553066
U3NG26	Tyrosine-protein kinase OS=Homo sapiens OX=9606 GN=BTK PE=1 SV=1	0.003	1	7	1	189008		132862		611179	54651.9	421663	110697	294254	793727	1.00766e+06	165870	386673		7656.92138671875	1.94794e+06	246447				160996		215211		35183.3	1.30618e+06		366562	280398	714446
Q5JY90	Tyrosine-protein kinase OS=Homo sapiens OX=9606 GN=BTK PE=1 SV=1	0.003	1	7	1	189008		132862		611179	54651.9	421663	110697	294254	793727	1.00766e+06	165870	386673		7656.92138671875	1.94794e+06	246447				160996		215211		35183.3	1.30618e+06		366562	280398	714446
E9PJX5	Tyrosine-protein kinase OS=Homo sapiens OX=9606 GN=BLK PE=1 SV=1	0.034	1	1	1		84691.5	118010				310964	230723		393702	598463		209178			745635	173097	232449			207693		262779	64615.7		1.03391e+06	376443	501492		553066
P07948	Tyrosine-protein kinase Lyn OS=Homo sapiens OX=9606 GN=LYN PE=1 SV=3	0.034	1	1	1		84691.5	118010				310964	230723		393702	598463		209178			745635	173097	232449			207693		262779	64615.7		1.03391e+06	376443	501492		553066
P06239	Tyrosine-protein kinase Lck OS=Homo sapiens OX=9606 GN=LCK PE=1 SV=6	0.034	1	1	1		84691.5	118010				310964	230723		393702	598463		209178			745635	173097	232449			207693		262779	64615.7		1.03391e+06	376443	501492		553066
P08631	Tyrosine-protein kinase HCK OS=Homo sapiens OX=9606 GN=HCK PE=1 SV=5	0.034	1	1	1		84691.5	118010				310964	230723		393702	598463		209178			745635	173097	232449			207693		262779	64615.7		1.03391e+06	376443	501492		553066
P06241	Tyrosine-protein kinase Fyn OS=Homo sapiens OX=9606 GN=FYN PE=1 SV=3	0.034	1	1	1		84691.5	118010				310964	230723		393702	598463		209178			745635	173097	232449			207693		262779	64615.7		1.03391e+06	376443	501492		553066
P09769	Tyrosine-protein kinase Fgr OS=Homo sapiens OX=9606 GN=FGR PE=1 SV=2	0.034	1	1	1		84691.5	118010				310964	230723		393702	598463		209178			745635	173097	232449			207693		262779	64615.7		1.03391e+06	376443	501492		553066
Q06187	Tyrosine-protein kinase BTK OS=Homo sapiens OX=9606 GN=BTK PE=1 SV=3	0.003	1	7	1	189008		132862		611179	54651.9	421663	110697	294254	793727	1.00766e+06	165870	386673		7656.92138671875	1.94794e+06	246447				160996		215211		35183.3	1.30618e+06		366562	280398	714446
P51451	Tyrosine-protein kinase Blk OS=Homo sapiens OX=9606 GN=BLK PE=1 SV=3	0.034	1	1	1		84691.5	118010				310964	230723		393702	598463		209178			745635	173097	232449			207693		262779	64615.7		1.03391e+06	376443	501492		553066
Q6RW13	Type-1 angiotensin II receptor-associated protein OS=Homo sapiens OX=9606 GN=AGTRAP PE=1 SV=1	0	1	3	1
P09758	Tumor-associated calcium signal transducer 2 OS=Homo sapiens OX=9606 GN=TACSTD2 PE=1 SV=3	0	5	13	5	470038	297189	366266	14697	618607	236533	224226	100504	588402	1.82401e+06	2.70718e+06	336040	533103	84025.3	207018.29296875	5.61974e+06	185271	237098	915456	49215.4	1.33186e+06	127282.029296875	388372			1.35587e+06	62308.6	839309	1775391	578859		223915
A0A087WYR3	Tumor protein D54 OS=Homo sapiens OX=9606 GN=TPD52L2 PE=1 SV=1	0.029	1	1	1
E9PQX4	Tudor and KH domain-containing protein OS=Homo sapiens OX=9606 GN=TDRKH PE=1 SV=1	0.031	1	6	1	203873	622450	225408	30459.5	424083	212808	568355	322792	279271	551542	545675	199528	403620	130070	269197.97265625	820748	198696	218066	324950	123794	322657	228535.85546875	471235	188836	102900	1.04573e+06	320266	566740		666269	354523	172387
Q3ZCM7	Tubulin beta-8 chain OS=Homo sapiens OX=9606 GN=TUBB8 PE=1 SV=2	0	8	108	1	3306360.6015625	8.68417e+06	2.10361e+06	565860	8042498.14453125	1341229.10546875	7904409.87890625	4.91155e+06	4651039.16796875	2.17224e+07	2.15951e+07	2240132.58984375	3.69339e+06	528987.56640625	3655548.6484375	2.04153e+07	2.49799e+06	919000	3.13932e+06	1.65555e+06	4061064.5390625	864921	3801050	1581786.9296875	165749.486328125	22825778.984375	7.94659e+06	9.51681e+06	1.52276e+06	1.00374e+07	2.67257e+06	372485
A0A075B724	Tubulin beta-8 chain OS=Homo sapiens OX=9606 GN=TUBB8 PE=1 SV=1	0	1	39	1	1.00409e+06	2.56506e+06	612800	257988	1.27103e+06	479196	1.44216e+06	942528	1.4103e+06	4.81185e+06	5.3298e+06	867413	1.12308e+06	131806	351281	4.232e+06	730556	272452	800909	265599	555102	321624	1.13156e+06	333645		4.88055e+06	1.88378e+06	2.28587e+06		2.15015e+06	641782	212702
Q9BUF5	Tubulin beta-6 chain OS=Homo sapiens OX=9606 GN=TUBB6 PE=1 SV=1	0	10	96	2		550955.88671875	940317				114334	87608.4		741835	812336		528522	161290	29615.7	261429	1022233.0078125	2.67546e+06	868951	2.59299e+06	970421			773787		2.97597e+06	441828		437294	1560131		3.12427e+06
K7EQT3	Tubulin beta-6 chain OS=Homo sapiens OX=9606 GN=TUBB6 PE=1 SV=1	0	2	6	2		550955.88671875	940317				114334	87608.4		741835	812336		528522	161290	29615.7	261429	1022233.0078125	2.67546e+06	868951	2.59299e+06	970421			773787		2.97597e+06	441828		437294	1560131		3.12427e+06
K7EJZ4	Tubulin beta-6 chain OS=Homo sapiens OX=9606 GN=TUBB6 PE=1 SV=1	0	2	6	2		550955.88671875	940317				114334	87608.4		741835	812336		528522	161290	29615.7	261429	1022233.0078125	2.67546e+06	868951	2.59299e+06	970421			773787		2.97597e+06	441828		437294	1560131		3.12427e+06
K7EN98	Tubulin beta-6 chain OS=Homo sapiens OX=9606 GN=TUBB6 PE=1 SV=1	0	2	6	2		550955.88671875	940317				114334	87608.4		741835	812336		528522	161290	29615.7	261429	1022233.0078125	2.67546e+06	868951	2.59299e+06	970421			773787		2.97597e+06	441828		437294	1560131		3.12427e+06
K7EJ64	Tubulin beta-6 chain OS=Homo sapiens OX=9606 GN=TUBB6 PE=1 SV=1	0	2	6	2		550955.88671875	940317				114334	87608.4		741835	812336		528522	161290	29615.7	261429	1022233.0078125	2.67546e+06	868951	2.59299e+06	970421			773787		2.97597e+06	441828		437294	1560131		3.12427e+06
K7ESQ3	Tubulin beta-6 chain OS=Homo sapiens OX=9606 GN=TUBB6 PE=1 SV=1	0	2	6	2		550955.88671875	940317				114334	87608.4		741835	812336		528522	161290	29615.7	261429	1022233.0078125	2.67546e+06	868951	2.59299e+06	970421			773787		2.97597e+06	441828		437294	1560131		3.12427e+06
K7EPE5	Tubulin beta-6 chain OS=Homo sapiens OX=9606 GN=TUBB6 PE=1 SV=1	0	2	6	2		550955.88671875	940317				114334	87608.4		741835	812336		528522	161290	29615.7	261429	1022233.0078125	2.67546e+06	868951	2.59299e+06	970421			773787		2.97597e+06	441828		437294	1560131		3.12427e+06
K7ERA8	Tubulin beta-6 chain OS=Homo sapiens OX=9606 GN=TUBB6 PE=1 SV=1	0	2	6	2		550955.88671875	940317				114334	87608.4		741835	812336		528522	161290	29615.7	261429	1022233.0078125	2.67546e+06	868951	2.59299e+06	970421			773787		2.97597e+06	441828		437294	1560131		3.12427e+06
K7EL29	Tubulin beta-6 chain (Fragment) OS=Homo sapiens OX=9606 GN=TUBB6 PE=1 SV=1	0	2	6	2		550955.88671875	940317				114334	87608.4		741835	812336		528522	161290	29615.7	261429	1022233.0078125	2.67546e+06	868951	2.59299e+06	970421			773787		2.97597e+06	441828		437294	1560131		3.12427e+06
P68371	Tubulin beta-4B chain OS=Homo sapiens OX=9606 GN=TUBB4B PE=1 SV=1	0	24	444	4	8134277.4921875	1.94857e+07	4201052.1015625	771786	17440024.5351563	3472557.19921875	16413817.8359375	10948219.0703125	10956347.0742188	5.34312e+07	51408966.8496094	6082643.23046875	9764795.8203125	2168009.80078125	11013798.8378906	47462240.234375	6493157.3671875	2988551.6796875	9.19074e+06	2.37185e+06	12096293.5234375	2830865.7734375	9.96162e+06	3.91606e+06	508173.529296875	55550380.9765625	17334527.1015625	18717178.1015625	1.83142e+07	24623123.4453125	8.0569e+06	3.85563e+06
P04350	Tubulin beta-4A chain OS=Homo sapiens OX=9606 GN=TUBB4A PE=1 SV=2	0	16	285	2	6.73831e+06	12978397.296875	2897269.1171875	771786	15089605.0898438	1923424.36328125	11127753.6757813	8518864.4296875	9143235.05859375	44014965.140625	43306714.3242188	4.91206e+06	7.20343e+06	1370347.16796875	7038099.86523438	36396553.671875	4857078.9765625	2.2009e+06	5.90468e+06	2.14085e+06	9116582.7734375	1.82175e+06	6749338.8046875	2.96417e+06	310316	41448038.4609375	1.3582e+07	14834151.859375	1.75374e+07	19479957.9140625	5.06726e+06	3.65958e+06
M0QX14	Tubulin beta-4A chain OS=Homo sapiens OX=9606 GN=TUBB4A PE=1 SV=1	0	2	44	2	1.00409e+06	2.56506e+06	612800	257988	1.5736e+06	479196	1.44216e+06	942528	1.73894e+06	6.22414e+06	6.08436e+06	867413	1.12308e+06	131806	351281	4.41305e+06	730556	272452	800909	265599	555102	321624	1.13156e+06	333645		5.1881e+06	1.88378e+06	2.28587e+06		2.15015e+06	867071	212702
M0R0X0	Tubulin beta-4A chain OS=Homo sapiens OX=9606 GN=TUBB4A PE=1 SV=1	0	2	44	2	1.00409e+06	2.56506e+06	612800	257988	1.5736e+06	479196	1.44216e+06	942528	1.73894e+06	6.22414e+06	6.08436e+06	867413	1.12308e+06	131806	351281	4.41305e+06	730556	272452	800909	265599	555102	321624	1.13156e+06	333645		5.1881e+06	1.88378e+06	2.28587e+06		2.15015e+06	867071	212702
M0QY37	Tubulin beta-4A chain OS=Homo sapiens OX=9606 GN=TUBB4A PE=1 SV=1	0	2	44	2	1.00409e+06	2.56506e+06	612800	257988	1.5736e+06	479196	1.44216e+06	942528	1.73894e+06	6.22414e+06	6.08436e+06	867413	1.12308e+06	131806	351281	4.41305e+06	730556	272452	800909	265599	555102	321624	1.13156e+06	333645		5.1881e+06	1.88378e+06	2.28587e+06		2.15015e+06	867071	212702
M0QYM7	Tubulin beta-4A chain (Fragment) OS=Homo sapiens OX=9606 GN=TUBB4A PE=1 SV=8	0	2	60	1	526634	321156	319923	35856.2	1.98248e+06	103145	1.47013e+06	1.07582e+06	1.29078e+06	5.92868e+06	5961751	543006	789314	466442	1398793.92382813	4.81472e+06	803800	411656	1.77613e+06		2.38594e+06	740516	1.07824e+06	409828	111345	7.32686e+06	1.75034e+06	242600	856789	3.01145e+06	1.67639e+06	571768
M0QZL7	Tubulin beta-4A chain (Fragment) OS=Homo sapiens OX=9606 GN=TUBB4A PE=1 SV=8	0	3	52	2	1.00409e+06	2.85624e+06	612800	257988	1.5736e+06	479196	1.44216e+06	942528	1.73894e+06	6483497	6.08436e+06	867413	1.12308e+06	131806	351281	4.65578e+06	730556	272452	800909	265599	555102	321624	1.30467e+06	333645		5.45967e+06	1.88378e+06	2.52256e+06		2.15015e+06	867071	212702
M0R2D3	Tubulin beta-4A chain (Fragment) OS=Homo sapiens OX=9606 GN=TUBB4A PE=1 SV=1	0	4	78	1	872519	1.26586e+06	319923	35856.2	3.99267e+06	103145	4.05976e+06	1.73184e+06	1.50506e+06	9.22939e+06	1.10433e+07	543006	1.10424e+06	513066.58984375	2816663.67382813	8.96359e+06	803800	411656	1.77613e+06		2.38594e+06	942893	1.17552e+06	409828	111345	1.34672e+07	4.09257e+06	2.96379e+06	2.10987e+06	6.15909e+06	1.84915e+06	571768
M0QY85	Tubulin beta-4A chain (Fragment) OS=Homo sapiens OX=9606 GN=TUBB4A PE=1 SV=1	0	3	52	2	1.00409e+06	2.85624e+06	612800	257988	1.5736e+06	479196	1.44216e+06	942528	1.73894e+06	6483497	6.08436e+06	867413	1.12308e+06	131806	351281	4.65578e+06	730556	272452	800909	265599	555102	321624	1.30467e+06	333645		5.45967e+06	1.88378e+06	2.52256e+06		2.15015e+06	867071	212702
M0R278	Tubulin beta-4A chain (Fragment) OS=Homo sapiens OX=9606 GN=TUBB4A PE=1 SV=1	0	3	52	2	1.00409e+06	2.85624e+06	612800	257988	1.5736e+06	479196	1.44216e+06	942528	1.73894e+06	6483497	6.08436e+06	867413	1.12308e+06	131806	351281	4.65578e+06	730556	272452	800909	265599	555102	321624	1.30467e+06	333645		5.45967e+06	1.88378e+06	2.52256e+06		2.15015e+06	867071	212702
Q13509	Tubulin beta-3 chain OS=Homo sapiens OX=9606 GN=TUBB3 PE=1 SV=2	0	17	322	3		591899			534179.46484375		343082		237398	1.07239e+06	1.82802e+06		297861	185906	120117	2.47627e+06	118467				228927	58775.6	219039			1.25624e+06		488013	858257	296348	105119
G3V5W4	Tubulin beta-3 chain OS=Homo sapiens OX=9606 GN=TUBB3 PE=1 SV=1	0	3	91	2		197167			277882		343082		123090	454016	989563			66756.8	120117	1.38558e+06	118467					58775.6	219039			786644
G3V3W7	Tubulin beta-3 chain OS=Homo sapiens OX=9606 GN=TUBB3 PE=1 SV=1	0	1	3	1											254087
Q9BVA1	Tubulin beta-2B chain OS=Homo sapiens OX=9606 GN=TUBB2B PE=1 SV=1	0	17	342	0
Q13885	Tubulin beta-2A chain OS=Homo sapiens OX=9606 GN=TUBB2A PE=1 SV=1	0	17	342	0
Q9H4B7	Tubulin beta-1 chain OS=Homo sapiens OX=9606 GN=TUBB1 PE=1 SV=1	0	4	44	0	2302269.0546875	2.6168e+06	919322	178407	5764829.12890625	806191	5409437.99609375	3.5829e+06	2796240.5390625	1.38029e+07	14830781.4609375	1329627.91796875	2.09205e+06	249606.09765625	1602194.0546875	1.38484e+07	1.46981e+06	646548	2.33841e+06	208868	3093552.0234375	369130	2.66949e+06	1.02949e+06	109937.888671875	1.61816e+07	5.40189e+06	6.62039e+06	1253080	7.11076e+06	2.03079e+06
Q5SQY0	Tubulin beta chain OS=Homo sapiens OX=9606 GN=TUBB8 PE=1 SV=1	0	7	69	0	2302269.0546875	6.1191e+06	1.49081e+06	307872	6771466.09765625	862033.54296875	6462246.34765625	3.96903e+06	3240738.30859375	1.69105e+07	1.62653e+07	1372719.27734375	2.57031e+06	397181.97265625	3304267.2421875	1.61833e+07	1.76743e+06	646548	2.33841e+06	1.38996e+06	3505962.0390625	543297	2.66949e+06	1248141.7734375	165749.486328125	17945229.140625	6.06281e+06	7.23095e+06	1.52276e+06	7.88726e+06	2.03079e+06	159782
A0A075B736	Tubulin beta chain OS=Homo sapiens OX=9606 GN=TUBB8 PE=1 SV=1	0	7	69	0	2302269.0546875	6.1191e+06	1.49081e+06	307872	6771466.09765625	862033.54296875	6462246.34765625	3.96903e+06	3240738.30859375	1.69105e+07	1.62653e+07	1372719.27734375	2.57031e+06	397181.97265625	3304267.2421875	1.61833e+07	1.76743e+06	646548	2.33841e+06	1.38996e+06	3505962.0390625	543297	2.66949e+06	1248141.7734375	165749.486328125	17945229.140625	6.06281e+06	7.23095e+06	1.52276e+06	7.88726e+06	2.03079e+06	159782
P07437	Tubulin beta chain OS=Homo sapiens OX=9606 GN=TUBB PE=1 SV=2	0	23	519	1	3377015.25390625	6.67737e+06	3491161.7421875		4.79807e+06	1.21107e+06	6.69524e+06	2303819.2265625	4.69149e+06	2.47908e+07	26336507.1015625	2097210.92578125	3.40517e+06	1.12296e+06	1835727.45507813	1.42593e+07	2.63165e+06	1.12239e+06	4.03331e+06	705324	6.65683e+06	1.17305e+06	3961381.3046875	1.19278e+06		1.67179e+07	5.48546e+06	5.56895e+06	2.03575e+06	7.0915e+06	1.73089e+06	487943
Q5JP53	Tubulin beta chain OS=Homo sapiens OX=9606 GN=TUBB PE=1 SV=1	0	23	513	1
Q5ST81	Tubulin beta chain OS=Homo sapiens OX=9606 GN=TUBB PE=1 SV=1	0	20	389	0	50906.6	908658	472191		188795		703859	124464	113986	4.65687e+06	3.77747e+06					526269	73578.8		518303		4.19983e+06		624934	197417		1.69481e+06	184104	467951			343135
K7ESM5	Tubulin beta chain (Fragment) OS=Homo sapiens OX=9606 GN=TUBB6 PE=1 SV=1	0	8	90	0
M0R1I1	Tubulin beta chain (Fragment) OS=Homo sapiens OX=9606 GN=TUBB4A PE=1 SV=1	0	1	8	0		291183								259360						242728							173111			271568		236687
M0R042	Tubulin beta chain (Fragment) OS=Homo sapiens OX=9606 GN=TUBB4A PE=1 SV=1	0	2	56	0	526634	321156	319923	35856.2	1.67991e+06	103145	1.47013e+06	1.07582e+06	962143	4.76589e+06	5.20719e+06	543006	789314	466442	1398793.92382813	4.63367e+06	803800	411656	1.77613e+06		2.38594e+06	740516	1.07824e+06	409828	111345	7.01931e+06	1.75034e+06	242600	856789	3.01145e+06	1.4511e+06	571768
G3V2A3	Tubulin beta chain (Fragment) OS=Homo sapiens OX=9606 GN=TUBB3 PE=1 SV=1	0	5	116	0	872519	2.94019e+06	319923	35856.2	3.6901e+06	389608	4676261.18359375	1.73184e+06	1241281.8515625	9.40858e+06	10738912.5253906	543006	1.20494e+06	637209.55859375	4618480.42382813	9.83342e+06	803800	411656	2.18815e+06	89660.6	2.63164e+06	1233426.0703125	1800819.3515625	597959	255501	15506630.734375	4742208.9453125	3688381.7734375	2.10987e+06	7.75353e+06	2.45623e+06	571768
A6NNZ2	Tubulin beta 8B OS=Homo sapiens OX=9606 GN=TUBB8B PE=1 SV=1	0	8	70	0	2302269.0546875	6.1191e+06	1.49081e+06	307872	6771466.09765625	862033.54296875	6462246.34765625	3.96903e+06	3240738.30859375	17160008.296875	1.62653e+07	1372719.27734375	2.57031e+06	397181.97265625	3304267.2421875	1.61833e+07	1.76743e+06	646548	2.33841e+06	1.38996e+06	3505962.0390625	543297	2.66949e+06	1248141.7734375	165749.486328125	17945229.140625	6.06281e+06	7.23095e+06	1.52276e+06	7.88726e+06	2.03079e+06	159782
Q9NY65	Tubulin alpha-8 chain OS=Homo sapiens OX=9606 GN=TUBA8 PE=1 SV=1	0	10	249	0	3.57209e+06	8.42084e+06	4154271.8046875		8.41177e+06	2406611.8203125	9951608.98046875	6476762.3984375	5.87489e+06	29225832.4023438	24998274.8222656	2.89128e+06	6835204.3828125	2253686.10839844	6043452.99121094	30702203.6796875	1.78666e+06	733939	6.42838e+06	524669	2.52383e+06	2701062.09179688	5438338.8671875	1085819.67578125	196537	33172950.0078125	8.39305e+06	11557838.171875	2.37362e+06	12380248.5234375	3808627.7890625	193210
V9GZ17	Tubulin alpha-8 chain (Fragment) OS=Homo sapiens OX=9606 GN=TUBA8 PE=1 SV=1	0	3	123	0	2.55877e+06	4.04515e+06	1.81102e+06		5.05253e+06	1.21971e+06	6.06612e+06	4.71264e+06	3376486.5703125	1.43591e+07	1.43938e+07	2.0453e+06	5.01208e+06	856183	3778647.00292969	18029550.921875	1.40258e+06	500558	2.04385e+06	244285	1.79379e+06	1.36984e+06	2.59047e+06	498757.35546875		1.38132e+07	3.49106e+06	4.63315e+06	1.87372e+06	5.52246e+06	1277728.0234375	193210
C9K0S6	Tubulin alpha-8 chain (Fragment) OS=Homo sapiens OX=9606 GN=TUBA8 PE=1 SV=1	0	3	15	0	632509	637328	111116		1.42383e+06	174376	347992	655760	941993	7.2942e+06	2.77794e+06	160302	143430	12155.2568359375	62542.3	4.41141e+06		21928.6	307764			20933.576171875	510328	22991.8		4.29608e+06	1.30986e+06	1.29325e+06	499902	2.25361e+06	193424
P68366	Tubulin alpha-4A chain OS=Homo sapiens OX=9606 GN=TUBA4A PE=1 SV=1	0	19	354	3		237921	126681		247651		497069	605984		1.09802e+06	1.28803e+06		401679	54329.9		604280	102819		441455		965241		465407	245123		1.06063e+06	707858	1.3282e+06		722961	622386
C9JDL2	Tubulin alpha-4A chain (Fragment) OS=Homo sapiens OX=9606 GN=TUBA4A PE=1 SV=8	0	4	17	1		237921					268176			478185	576558								335179		256528		465407	245123		358004	396994			324117	495141
C9JDS9	Tubulin alpha-4A chain (Fragment) OS=Homo sapiens OX=9606 GN=TUBA4A PE=1 SV=1	0	7	201	0	1.99193e+06	14307940.7773438	4.48421e+06	378639	5.50231e+06	3243037.6953125	10245780.5195313	4.11835e+06	3.88547e+06	16472012.5273438	18211648.2089844	1.96964e+06	4335146.7421875	3.18503e+06	10115258.0664063	1.90556e+07	1812544.1953125	775859	1.03298e+07	635522	2.12192e+06	3.83987e+06	5883532.2109375	1970197.72265625	589797	2.71145e+07	8.18285e+06	8.23181e+06	1.72787e+06	9046977.0390625	6.01839e+06	350043
Q6PEY2	Tubulin alpha-3E chain OS=Homo sapiens OX=9606 GN=TUBA3E PE=1 SV=2	0	10	370	2	7307247.3359375	9673586.44921875	6802348.3984375	138932	1.32719e+07	3.09052e+06	12115171.0117188	8125071.0234375	8761381.7578125	35773253.7382813	31330224.296875	5.8627e+06	7722865.2265625	3.48945e+06	9967476.02246094	34642112.5859375	2410797.3203125	1.59258e+06	7.57418e+06	1103833.2109375	4505783.5078125	4651634.94921875	7724569.19140625	3094353.79296875	844453	3.52748e+07	1.05641e+07	1.56506e+07	8.23005e+06	1.84145e+07	5165462.3046875	825512
P0DPH8	Tubulin alpha-3D chain OS=Homo sapiens OX=9606 GN=TUBA3D PE=1 SV=1	0	15	428	2	8850608.8515625	19019052.2929688	8612446.3203125	517571	1.58657e+07	4.8524e+06	18038622.6835938	10114805.5703125	1.09032e+07	45074892.7382813	41141066.5507813	7.02429e+06	10161688.7265625	5123625.56152344	15894738.2412109	44966871.234375	3743856.6953125	2178913.0078125	13044646.171875	1458971.7734375	5.7729e+06	6854696.65039063	10647891.6054688	4.40658e+06	1237712.7421875	46314127.609375	1.44504e+07	1.87408e+07	9.5405e+06	22536226.515625	8661451.8828125	1.09725e+06
F8VS66	Tubulin alpha-1C chain OS=Homo sapiens OX=9606 GN=TUBA1C PE=3 SV=1	0	6	199	3	5903014.81640625	3668315.7890625	4127143.8203125		8931568.18359375	1578746.6171875	5.7728e+06	2.49751e+06	6.86147e+06	28037920.1171875	27172164.0390625	4623241.40234375	2.26029e+06	1956116.81933594	4.85355e+06	1.74337e+07	1454529.8671875	1742272.47265625	2.62721e+06	515273	3.5875e+06	954681.232421875	4752166.4609375	2.7557e+06	609002	2.44058e+07	7076573.6328125	9.67798e+06	6.88386e+06	15827757.390625	3.83281e+06	1066879.1171875
A0A1W2PQM2	Tubulin alpha-1C chain OS=Homo sapiens OX=9606 GN=TUBA1C PE=1 SV=1	0	9	371	4	7381526.62890625	6903909.03515625	5352927.6640625	138932	12535889.9648438	2469035.5234375	8959638.4921875	5711127.5703125	9.12627e+06	38860412.5859375	35858020.328125	5837077.62109375	4.04495e+06	2994820.42089844	9728053.3828125	2.86007e+07	2.16725e+06	1985846.50390625	4.28523e+06	660174	5144602.1640625	3531540.11132813	6357427.28515625	2983341.9765625	647916	32376587.2890625	9024921.1015625	1.21346e+07	8.83647e+06	1.91158e+07	4.68051e+06	1145184.3828125
Q9BQE3	Tubulin alpha-1C chain OS=Homo sapiens OX=9606 GN=TUBA1C PE=1 SV=1	0	17	587	4	10453716.6289063	22198389.8945313	10422377.7578125	517571	19486409.7304688	6.0415e+06	22084706.0039063	1.13285e+07	14123432.3828125	59441861.5820313	59980242.3886719	8706687.02734375	11607517.1640625	6379027.20996094	20580705.9521484	54518852.171875	4.66965e+06	3203604.39453125	1.51507e+07	1571989.50976563	8.08758e+06	7765187.72070313	13278805.4335938	5.4523e+06	1423182.9140625	6.53334e+07	18750488.7734375	22944211.359375	1.1094e+07	30397196.8515625	11360687.8828125	1805066.7734375
P68363	Tubulin alpha-1B chain OS=Homo sapiens OX=9606 GN=TUBA1B PE=1 SV=1	0	21	593	5	10453716.6289063	22198389.8945313	10597139.7734375	517571	19486409.7304688	6.0415e+06	22084706.0039063	1.13285e+07	14123432.3828125	60020436.2226563	60611238.4511719	8706687.02734375	11607517.1640625	6379027.20996094	20580705.9521484	54619060.671875	4.66965e+06	3203604.39453125	1.51507e+07	1571989.50976563	8.08758e+06	7895292.10351563	13278805.4335938	5.4523e+06	1423182.9140625	6.53334e+07	18750488.7734375	22944211.359375	1.1094e+07	30397196.8515625	11360687.8828125	1805066.7734375
F8VVB9	Tubulin alpha-1B chain (Fragment) OS=Homo sapiens OX=9606 GN=TUBA1B PE=1 SV=8	0	10	352	3	6583938.44140625	8790984.61328125	6828270.7421875		11840084.3867188	3.09922e+06	10095132.1757813	4.62613e+06	9036740.4140625	38268359.5820313	36418951.7285156	5431284.76171875	4156617.2890625	3519124.60839844	9104090.32421875	28145728.0390625	1.93401e+06	1953724.26953125	7584624	795657	4442298.3515625	2612421.24804688	7785398.4296875	3.43666e+06	805539	41408387.140625	11373097.4296875	1.53757e+07	7.30128e+06	21288268.3515625	6.4081e+06	1145184.3828125
F8VX09	Tubulin alpha-1B chain (Fragment) OS=Homo sapiens OX=9606 GN=TUBA1B PE=1 SV=1	0	5	192	2	5903014.81640625	3356727.9453125	4127143.8203125		8393058.30859375	1578746.6171875	5.5947e+06	2.31726e+06	6.66438e+06	26841829.7421875	25798902.9140625	4623241.40234375	2.26029e+06	1956116.81933594	4607759.5078125	1.61997e+07	1.33514e+06	1742272.47265625	2.62721e+06	515273	3.5875e+06	954681.232421875	4752166.4609375	2.7557e+06	609002	2.26487e+07	6269441.5390625	8.79009e+06	6.28114e+06	14442470.890625	3.83281e+06	1066879.1171875
F8VRK0	Tubulin alpha-1B chain (Fragment) OS=Homo sapiens OX=9606 GN=TUBA1B PE=1 SV=1	0	2	177	2	5270505.86328125	2719399.6484375	4.01603e+06		6969226.12109375	1404370.8828125	5.24671e+06	1.6615e+06	5.72239e+06	19547625.2421875	23020961.1015625	4462939.27734375	2.11686e+06	1.94396e+06	4.54522e+06	1.17883e+07	1.33514e+06	1720343.91796875	2.31945e+06	515273	3.5875e+06	933748	4.24184e+06	2.73271e+06	609002	1.83526e+07	4959579.6171875	7.49684e+06	5.78123e+06	12188860.765625	3.63939e+06	1066879.1171875
F8VWV9	Tubulin alpha-1B chain (Fragment) OS=Homo sapiens OX=9606 GN=TUBA1B PE=1 SV=1	0	5	192	2	5903014.81640625	3356727.9453125	4127143.8203125		8393058.30859375	1578746.6171875	5.5947e+06	2.31726e+06	6.66438e+06	26841829.7421875	25798902.9140625	4623241.40234375	2.26029e+06	1956116.81933594	4607759.5078125	1.61997e+07	1.33514e+06	1742272.47265625	2.62721e+06	515273	3.5875e+06	954681.232421875	4752166.4609375	2.7557e+06	609002	2.26487e+07	6269441.5390625	8.79009e+06	6.28114e+06	14442470.890625	3.83281e+06	1066879.1171875
F8W0F6	Tubulin alpha-1A chain OS=Homo sapiens OX=9606 GN=TUBA1A PE=1 SV=1	0	1	63	1	3667398.0859375	780002	2.6056e+06		3.887e+06	677069	2.70843e+06	702065	2.79903e+06	6931273.2578125	7.3579e+06	2.78055e+06	824364	770350	1.12418e+06	5.6373e+06	528732	880568	979692	515273	1.27282e+06	310597	2.34276e+06	1.80388e+06	609002	1.07677e+07	2.07368e+06	5.06968e+06	4.83051e+06	8.25676e+06	1.73323e+06	553997
Q71U36	Tubulin alpha-1A chain OS=Homo sapiens OX=9606 GN=TUBA1A PE=1 SV=1	0	19	551	5	10453716.6289063	21447024.9257813	10022877.1015625	517571	19486409.7304688	5579698.3828125	20755002.8085938	11254491.9140625	14023658.296875	59032175.2539063	58614985.1523438	8706687.02734375	11454189.1640625	6297237.18652344	19561564.5771484	52351820.296875	4.66965e+06	3203604.39453125	14384403.984375	1490979.86132813	8.08758e+06	7477847.58789063	12546973.2460938	5.4523e+06	1423182.9140625	55656161.984375	18143421.2734375	2.20559e+07	1.1094e+07	2.78536e+07	10567607.6484375	1805066.7734375
F8VXZ7	Tubulin alpha-1A chain (Fragment) OS=Homo sapiens OX=9606 GN=TUBA1A PE=1 SV=1	0	1	63	1	3667398.0859375	780002	2.6056e+06		3.887e+06	677069	2.70843e+06	702065	2.79903e+06	6931273.2578125	7.3579e+06	2.78055e+06	824364	770350	1.12418e+06	5.6373e+06	528732	880568	979692	515273	1.27282e+06	310597	2.34276e+06	1.80388e+06	609002	1.07677e+07	2.07368e+06	5.06968e+06	4.83051e+06	8.25676e+06	1.73323e+06	553997
F8VRZ4	Tubulin alpha-1A chain (Fragment) OS=Homo sapiens OX=9606 GN=TUBA1A PE=1 SV=1	0	6	199	3	5903014.81640625	3668315.7890625	4127143.8203125		8931568.18359375	1578746.6171875	5.7728e+06	2.49751e+06	6.86147e+06	28037920.1171875	27172164.0390625	4623241.40234375	2.26029e+06	1956116.81933594	4.85355e+06	1.74337e+07	1454529.8671875	1742272.47265625	2.62721e+06	515273	3.5875e+06	954681.232421875	4752166.4609375	2.7557e+06	609002	2.44058e+07	7076573.6328125	9.67798e+06	6.88386e+06	15827757.390625	3.83281e+06	1066879.1171875
A6NHL2	Tubulin alpha chain-like 3 OS=Homo sapiens OX=9606 GN=TUBAL3 PE=1 SV=2	0	2	61	0	1.38038e+06	2.35405e+06	1.08124e+06		2421315	876683	3.66412e+06	2.51929e+06	1730550.9765625	6.76736e+06	7.13277e+06	1.02234e+06	3.44404e+06	388988.780273438	2848211.13574219	9.31335e+06	785262	278913	1.51434e+06	244285	945821	762168.419921875	1.80656e+06	521749.13671875		7.84852e+06	2.24711e+06	2.64408e+06	947029	3.09072e+06	952483	193210
F5H5D3	Tubulin alpha chain OS=Homo sapiens OX=9606 GN=TUBA1C PE=1 SV=1	0	17	587	4	10453716.6289063	22198389.8945313	10422377.7578125	517571	19486409.7304688	6.0415e+06	22084706.0039063	1.13285e+07	14123432.3828125	59441861.5820313	59980242.3886719	8706687.02734375	11607517.1640625	6379027.20996094	20580705.9521484	54518852.171875	4.66965e+06	3203604.39453125	1.51507e+07	1571989.50976563	8.08758e+06	7765187.72070313	13278805.4335938	5.4523e+06	1423182.9140625	6.53334e+07	18750488.7734375	22944211.359375	1.1094e+07	30397196.8515625	11360687.8828125	1805066.7734375
C9J2C0	Tubulin alpha chain (Fragment) OS=Homo sapiens OX=9606 GN=TUBA8 PE=1 SV=1	0	10	249	0	3.57209e+06	8.42084e+06	4154271.8046875		8.41177e+06	2406611.8203125	9951608.98046875	6476762.3984375	5.87489e+06	29225832.4023438	24998274.8222656	2.89128e+06	6835204.3828125	2253686.10839844	6043452.99121094	30702203.6796875	1.78666e+06	733939	6.42838e+06	524669	2.52383e+06	2701062.09179688	5438338.8671875	1085819.67578125	196537	33172950.0078125	8.39305e+06	11557838.171875	2.37362e+06	12380248.5234375	3808627.7890625	193210
C9JEV8	Tubulin alpha chain (Fragment) OS=Homo sapiens OX=9606 GN=TUBA4A PE=1 SV=1	0	7	69	2		237921	126681		247651		497069	605984		1.09802e+06	1.28803e+06		401679	54329.9		604280	102819		441455		965241		465407	245123		1.06063e+06	707858	1.3282e+06		722961	622386
C9JQ00	Tubulin alpha chain (Fragment) OS=Homo sapiens OX=9606 GN=TUBA4A PE=1 SV=1	0	7	69	2		237921	126681		247651		497069	605984		1.09802e+06	1.28803e+06		401679	54329.9		604280	102819		441455		965241		465407	245123		1.06063e+06	707858	1.3282e+06		722961	622386
C9JJQ8	Tubulin alpha chain (Fragment) OS=Homo sapiens OX=9606 GN=TUBA4A PE=1 SV=1	0	7	69	2		237921	126681		247651		497069	605984		1.09802e+06	1.28803e+06		401679	54329.9		604280	102819		441455		965241		465407	245123		1.06063e+06	707858	1.3282e+06		722961	622386
F8VQQ4	Tubulin alpha chain (Fragment) OS=Homo sapiens OX=9606 GN=TUBA1A PE=1 SV=1	0	9	279	3	7214019.31640625	15209497.5078125	7.00024e+06	378639	12908118.9960938	3852036.9609375	13159009.1015625	5.40406e+06	9645195.3046875	37767609.1796875	40709721.5585938	6083100.68359375	5.71009e+06	4402853.56152344	11901394.5351563	29733766.3046875	3095621.8359375	2432853.73828125	1.0217e+07	870411	5424179.8515625	3812891.64648438	8789316.6796875	4164661.94921875	1.13882e+06	38608017.140625	13206248.0078125	15855166.890625	8.19432e+06	2.12784e+07	8.55901e+06	1338616.5859375
P35030	Trypsin-3 OS=Homo sapiens OX=9606 GN=PRSS3 PE=1 SV=2	0	2	4	2		135145			996900		112045	636971	216060	727039		186563	278000			460252					477672
B1AN99	Trypsin-3 (Fragment) OS=Homo sapiens OX=9606 GN=PRSS3 PE=1 SV=8	0	2	4	2		135145			996900		112045	636971	216060	727039		186563	278000			460252					477672
A0A0J9YYC8	Trypsin-2 OS=Homo sapiens OX=9606 GN=PRSS2 PE=1 SV=1	0	1	367	1	317742097.304688	24509631.5820313	6.38903e+07	14318750.8984375	385313393.279297	43780705.4121094	95887080.390625	142613687.302734	379983215.648438	387737417.296875	237671896.046875	276237616.363281	105226591.265625	42071793.4121094	17691244.0859375	132794238.769531	105310554.306641	113272465.816406	80637649.796875	188514214.296875	245821886.441406	33264392.390625	158230361.654297	94003133.7011719	42449504.0371094	230459057.070313	187323025.433594	206565375.890625	263266984.734375	226526761.669922	42995499.1972656	1.16339e+08
P07478	Trypsin-2 OS=Homo sapiens OX=9606 GN=PRSS2 PE=1 SV=1	0	1	367	1	317742097.304688	24509631.5820313	6.38903e+07	14318750.8984375	385313393.279297	43780705.4121094	95887080.390625	142613687.302734	379983215.648438	387737417.296875	237671896.046875	276237616.363281	105226591.265625	42071793.4121094	17691244.0859375	132794238.769531	105310554.306641	113272465.816406	80637649.796875	188514214.296875	245821886.441406	33264392.390625	158230361.654297	94003133.7011719	42449504.0371094	230459057.070313	187323025.433594	206565375.890625	263266984.734375	226526761.669922	42995499.1972656	1.16339e+08
P07477	Trypsin-1 OS=Homo sapiens OX=9606 GN=PRSS1 PE=1 SV=1	0	1	367	1	317742097.304688	24509631.5820313	6.38903e+07	14318750.8984375	385313393.279297	43780705.4121094	95887080.390625	142613687.302734	379983215.648438	387737417.296875	237671896.046875	276237616.363281	105226591.265625	42071793.4121094	17691244.0859375	132794238.769531	105310554.306641	113272465.816406	80637649.796875	188514214.296875	245821886.441406	33264392.390625	158230361.654297	94003133.7011719	42449504.0371094	230459057.070313	187323025.433594	206565375.890625	263266984.734375	226526761.669922	42995499.1972656	1.16339e+08
E7EQ64	Trypsin-1 OS=Homo sapiens OX=9606 GN=PRSS1 PE=1 SV=1	0	1	367	1	317742097.304688	24509631.5820313	6.38903e+07	14318750.8984375	385313393.279297	43780705.4121094	95887080.390625	142613687.302734	379983215.648438	387737417.296875	237671896.046875	276237616.363281	105226591.265625	42071793.4121094	17691244.0859375	132794238.769531	105310554.306641	113272465.816406	80637649.796875	188514214.296875	245821886.441406	33264392.390625	158230361.654297	94003133.7011719	42449504.0371094	230459057.070313	187323025.433594	206565375.890625	263266984.734375	226526761.669922	42995499.1972656	1.16339e+08
H0Y8D1	Trypsin-1 (Fragment) OS=Homo sapiens OX=9606 GN=PRSS1 PE=1 SV=1	0	1	367	1	317742097.304688	24509631.5820313	6.38903e+07	14318750.8984375	385313393.279297	43780705.4121094	95887080.390625	142613687.302734	379983215.648438	387737417.296875	237671896.046875	276237616.363281	105226591.265625	42071793.4121094	17691244.0859375	132794238.769531	105310554.306641	113272465.816406	80637649.796875	188514214.296875	245821886.441406	33264392.390625	158230361.654297	94003133.7011719	42449504.0371094	230459057.070313	187323025.433594	206565375.890625	263266984.734375	226526761.669922	42995499.1972656	1.16339e+08
P13805	Troponin T, slow skeletal muscle OS=Homo sapiens OX=9606 GN=TNNT1 PE=1 SV=4	0	3	3	1																		173149		112292						150285		1.40979e+06	703841			418226
K7ELB0	Troponin T, slow skeletal muscle OS=Homo sapiens OX=9606 GN=TNNT1 PE=1 SV=1	0.002	1	1	1																		173149		112292						150285		1.40979e+06	703841			418226
M0QZU8	Troponin T, slow skeletal muscle (Fragment) OS=Homo sapiens OX=9606 GN=TNNT1 PE=1 SV=8	0	2	2	0												234921																596077
K7EKM3	Troponin T, slow skeletal muscle (Fragment) OS=Homo sapiens OX=9606 GN=TNNT1 PE=1 SV=2	0.002	1	1	1																		173149		112292						150285		1.40979e+06	703841			418226
M0QY38	Troponin T, slow skeletal muscle (Fragment) OS=Homo sapiens OX=9606 GN=TNNT1 PE=1 SV=1	0.002	1	1	1																		173149		112292						150285		1.40979e+06	703841			418226
M0QX01	Troponin T, slow skeletal muscle (Fragment) OS=Homo sapiens OX=9606 GN=TNNT1 PE=1 SV=1	0	2	2	0												234921																596077
K7EQL4	Troponin T, slow skeletal muscle (Fragment) OS=Homo sapiens OX=9606 GN=TNNT1 PE=1 SV=1	0	3	3	1																		173149		112292						150285		1.40979e+06	703841			418226
M0QZY5	Troponin T, slow skeletal muscle (Fragment) OS=Homo sapiens OX=9606 GN=TNNT1 PE=1 SV=1	0	2	2	0												234921																596077
P45378	Troponin T, fast skeletal muscle OS=Homo sapiens OX=9606 GN=TNNT3 PE=1 SV=3	0	4	5	2				188082								234921							159812									5.55291e+06	125150
H9KVA2	Troponin T, fast skeletal muscle OS=Homo sapiens OX=9606 GN=TNNT3 PE=1 SV=1	0	4	5	2				188082								234921							159812									5.55291e+06	125150
A0A286YFB1	Troponin T, fast skeletal muscle OS=Homo sapiens OX=9606 GN=TNNT3 PE=1 SV=1	0	2	2	0												234921																596077
C9JZN9	Troponin T, fast skeletal muscle OS=Homo sapiens OX=9606 GN=TNNT3 PE=1 SV=1	0	4	5	2				188082								234921							159812									5.55291e+06	125150
F8WA37	Troponin T, fast skeletal muscle OS=Homo sapiens OX=9606 GN=TNNT3 PE=1 SV=1	0	4	5	2				188082								234921							159812									5.55291e+06	125150
C9JCA5	Troponin T, fast skeletal muscle (Fragment) OS=Homo sapiens OX=9606 GN=TNNT3 PE=1 SV=1	0	4	5	2				188082								234921							159812									5.55291e+06	125150
P19237	Troponin I, slow skeletal muscle OS=Homo sapiens OX=9606 GN=TNNI1 PE=1 SV=3	0	2	2	2		30619.083984375	32848.1											5780.76513671875		47251.5			54684.7		423004	18638.2	58636.2			101268	151614	4.07785e+06	1.16361e+06	179914	28400.4
G3V3L5	Troponin I, slow skeletal muscle OS=Homo sapiens OX=9606 GN=TNNI1 PE=1 SV=1	0.005	1	1	1
A0A087WT47	Troponin I, slow skeletal muscle OS=Homo sapiens OX=9606 GN=TNNI1 PE=1 SV=1	0	2	2	2		30619.083984375	32848.1											5780.76513671875		47251.5			54684.7		423004	18638.2	58636.2			101268	151614	4.07785e+06	1.16361e+06	179914	28400.4
G3V4F8	Troponin I, slow skeletal muscle (Fragment) OS=Homo sapiens OX=9606 GN=TNNI1 PE=1 SV=1	0	2	2	2		30619.083984375	32848.1											5780.76513671875		47251.5			54684.7		423004	18638.2	58636.2			101268	151614	4.07785e+06	1.16361e+06	179914	28400.4
G3V489	Troponin I, slow skeletal muscle (Fragment) OS=Homo sapiens OX=9606 GN=TNNI1 PE=1 SV=1	0	2	2	2		30619.083984375	32848.1											5780.76513671875		47251.5			54684.7		423004	18638.2	58636.2			101268	151614	4.07785e+06	1.16361e+06	179914	28400.4
P48788	Troponin I, fast skeletal muscle OS=Homo sapiens OX=9606 GN=TNNI2 PE=1 SV=2	0	1	2	1																												4.96131e+06
A0A087WXS0	Troponin I, fast skeletal muscle OS=Homo sapiens OX=9606 GN=TNNI2 PE=1 SV=1	0	1	2	1																												4.96131e+06
P02585	Troponin C, skeletal muscle OS=Homo sapiens OX=9606 GN=TNNC2 PE=1 SV=2	0	4	10	3													223774									59133.6						4.81124e+06
C9J7T9	Troponin C type 2 (Fast), isoform CRA_a OS=Homo sapiens OX=9606 GN=TNNC2 PE=1 SV=1	0	3	8	2													223774															1.59562e+06
Q5TCU3	Tropomyosin beta chain OS=Homo sapiens OX=9606 GN=TPM2 PE=1 SV=1	0	14	31	4			43802.7		452067		230108	417443	377535	192988	95410	26547.2	121278	23986.2	64049.435546875	61352.6	711558.685546875	405265	293477	216585	795629		83578.6			464921.059082031	947655.531738281	1.369e+07		273221	208050	1.3165e+06
P07951	Tropomyosin beta chain OS=Homo sapiens OX=9606 GN=TPM2 PE=1 SV=1	0	15	33	5			43802.7		452067		230108	417443	377535	192988	95410	26547.2	121278	23986.2	64049.435546875	61352.6	711558.685546875	405265	293477	216585	795629		83578.6			464921.059082031	947655.531738281	2.11359e+07		273221	208050	1.3165e+06
A0A2R8Y6A3	Tropomyosin beta chain (Fragment) OS=Homo sapiens OX=9606 GN=TPM2 PE=1 SV=1	0	1	2	1			43802.7		298173		109596	266300	174942			26547.2		23986.2	28668.197265625		27869.435546875			152105						324684	130863	556109		273221
U3KQK2	Tropomyosin beta chain (Fragment) OS=Homo sapiens OX=9606 GN=TPM2 PE=1 SV=1	0	3	5	1			43802.7		391097		230108	266300	377535	192988	95410	26547.2	121278	23986.2	64049.435546875		711558.685546875	405265		216585	795629		72088.6			324684	943121	4.32181e+06		273221	208050	1.3165e+06
P67936	Tropomyosin alpha-4 chain OS=Homo sapiens OX=9606 GN=TPM4 PE=1 SV=3	0	6	18	0					92924.5		120512		202593	192988	95410		121278		35381.2		683689	405265		64479.9	795629		72088.6				812258	3.7657e+06			208050	1.3165e+06
K7ENT6	Tropomyosin alpha-4 chain OS=Homo sapiens OX=9606 GN=TPM4 PE=1 SV=3	0	6	18	0					92924.5		120512		202593	192988	95410		121278		35381.2		683689	405265		64479.9	795629		72088.6				812258	3.7657e+06			208050	1.3165e+06
A0A2R8YE05	Tropomyosin alpha-4 chain OS=Homo sapiens OX=9606 GN=TPM4 PE=1 SV=1	0	6	18	0					92924.5		120512		202593	192988	95410		121278		35381.2		683689	405265		64479.9	795629		72088.6				812258	3.7657e+06			208050	1.3165e+06
A0A2R8Y5V9	Tropomyosin alpha-4 chain OS=Homo sapiens OX=9606 GN=TPM4 PE=1 SV=1	0	7	19	1																			639780									1.3636e+06
A0A2R8YGX3	Tropomyosin alpha-4 chain OS=Homo sapiens OX=9606 GN=TPM4 PE=1 SV=1	0	6	18	0					92924.5		120512		202593	192988	95410		121278		35381.2		683689	405265		64479.9	795629		72088.6				812258	3.7657e+06			208050	1.3165e+06
A0A2R8YHD2	Tropomyosin alpha-4 chain (Fragment) OS=Homo sapiens OX=9606 GN=TPM4 PE=1 SV=2	0	7	19	1																			639780									1.3636e+06
A0A2R8YEU4	Tropomyosin alpha-4 chain (Fragment) OS=Homo sapiens OX=9606 GN=TPM4 PE=1 SV=1	0	6	18	0					92924.5		120512		202593	192988	95410		121278		35381.2		683689	405265		64479.9	795629		72088.6				812258	3.7657e+06			208050	1.3165e+06
K7ELP0	Tropomyosin alpha-4 chain (Fragment) OS=Homo sapiens OX=9606 GN=TPM4 PE=1 SV=1	0	1	1	0	246495		79981.8						48503.2	33028.1		275696	248166	14799.9365234375				185973		85380.5	9190231		67057.3	28013.6	34133.5		37594.3	2.27231e+06				146045
A0A2R8YH90	Tropomyosin alpha-4 chain (Fragment) OS=Homo sapiens OX=9606 GN=TPM4 PE=1 SV=1	0	7	19	1																			639780									1.3636e+06
Q5VU61	Tropomyosin alpha-3 chain OS=Homo sapiens OX=9606 GN=TPM3 PE=1 SV=3	0	1	2	1			94844			269587	225118	497556	144097				103013			127459	104245						180623			645412	290883			134498
P06753	Tropomyosin alpha-3 chain OS=Homo sapiens OX=9606 GN=TPM3 PE=1 SV=2	0	10	23	0
J3KN67	Tropomyosin alpha-3 chain OS=Homo sapiens OX=9606 GN=TPM3 PE=1 SV=1	0	10	23	1						122944		392795	65083.1	130298								82986.3	685889	102868	549758		261456				196750	1.61201e+06	2.54843e+06	363634		408221
A0A494C0P6	Tropomyosin alpha-3 chain OS=Homo sapiens OX=9606 GN=TPM3 PE=1 SV=1	0	9	22	1						122944		392795	65083.1	130298								82986.3	685889	102868	549758		261456				196750	1.61201e+06	2.54843e+06	363634		408221
A0A087WWU8	Tropomyosin alpha-3 chain OS=Homo sapiens OX=9606 GN=TPM3 PE=1 SV=1	0	11	25	3		75041.9	189093			290777.89453125	225118	2.31274e+06	509875.63671875	29687.3232421875	30918.361328125	22302.259765625	541754.98828125			156175.775390625	104245				199132		387533.44921875			859802	290883	890157		168520.53515625	43918.1	16677.681640625
D6R904	Tropomyosin alpha-3 chain OS=Homo sapiens OX=9606 GN=TPM3 PE=1 SV=1	0	7	21	3			94844			269587	225118	909264	338638				478281			127459	104245				199132		180623			645412	290883			134498
A0A494C0G0	Tropomyosin alpha-3 chain (Fragment) OS=Homo sapiens OX=9606 GN=TPM3 PE=1 SV=1	0	6	19	2								411708	194540				375268								199132
D6RGJ6	Tropomyosin alpha-3 chain (Fragment) OS=Homo sapiens OX=9606 GN=TPM3 PE=1 SV=1	0.001	1	1	0	246495		79981.8						48503.2	33028.1		275696	248166	14799.9365234375				185973		85380.5	9190231		67057.3	28013.6	34133.5		37594.3	2.27231e+06				146045
A0A494C034	Tropomyosin alpha-3 chain (Fragment) OS=Homo sapiens OX=9606 GN=TPM3 PE=1 SV=1	0.001	1	1	1																			639780									1.3636e+06
P09493	Tropomyosin alpha-1 chain OS=Homo sapiens OX=9606 GN=TPM1 PE=1 SV=2	0	16	32	8	768282	120683	273102	103738	209125	96596.8	255981	2047381.6015625	497837	577504.080078125	470315	615997.833984375	1.39795e+06	105641.235351563	30046.9	68219.2		239710.41796875	439570	140080.71484375	1.91331e+07	72990.5	67057.3	53202.916015625	34133.5	1.58143e+06	314186.73828125	7.62781e+07	1.7116e+07	1.06563e+06	106679	927813
F5H7S3	Tropomyosin alpha-1 chain OS=Homo sapiens OX=9606 GN=TPM1 PE=1 SV=2	0	8	20	4	241683	120683	126808	58083.1	209125	45692.3	160842	1977385.8984375	449334	544476.025390625	365010	340302.177734375	962056	21120.689453125	30046.9	68219.2			439570		9.94288e+06	72990.5				1.35214e+06	159130	4.3291e+07	1.66686e+07	801415		706350
A0A087WTJ7	Tropomyosin alpha-1 chain OS=Homo sapiens OX=9606 GN=TPM1 PE=1 SV=1	0	2	3	1	246495		79981.8						48503.2	33028.1		275696	248166	14799.9365234375				185973		85380.5	9190231		67057.3	28013.6	34133.5		37594.3	1.16157e+07				146045
B7Z596	Tropomyosin alpha-1 chain OS=Homo sapiens OX=9606 GN=TPM1 PE=1 SV=1	0	8	20	4	241683	120683	126808	58083.1	209125	45692.3	160842	1977385.8984375	449334	544476.025390625	365010	340302.177734375	962056	21120.689453125	30046.9	68219.2			439570		9.94288e+06	72990.5				1.35214e+06	159130	4.3291e+07	1.66686e+07	801415		706350
H0YKP3	Tropomyosin alpha-1 chain OS=Homo sapiens OX=9606 GN=TPM1 PE=1 SV=1	0	9	23	1	488177		79981.8	58083.1	209125	45692.3	160842	1265383.7265625	497837	424360.548828125	365010	452112.857421875	846908	35920.6259765625	10866.478515625	68219.2		185973	123594	85380.5	18218909	72990.5	67057.3	28013.6	34133.5	970750	253127	52870296.140625	2.21636e+06	801415		146045
H0YK48	Tropomyosin alpha-1 chain OS=Homo sapiens OX=9606 GN=TPM1 PE=1 SV=1	0	11	24	7	521787	120683	193121	103738	209125	96596.8	255981	1977385.8984375	449334	544476.025390625	470315	340302.177734375	1.14979e+06	90841.298828125	30046.9	68219.2		53737.3	439570	54700.2	9.94288e+06	72990.5		25189.345703125		1.58143e+06	220189.26171875	5.38789e+07	1.7116e+07	1.06563e+06	106679	781768
H0YLS7	Tropomyosin alpha-1 chain OS=Homo sapiens OX=9606 GN=TPM1 PE=1 SV=1	0.001	1	1	0	246495		79981.8						48503.2	33028.1		275696	248166	14799.9365234375				185973		85380.5	9190231		67057.3	28013.6	34133.5		37594.3	2.27231e+06				146045
A0A494C0V8	Tropomyosin alpha-1 chain OS=Homo sapiens OX=9606 GN=TPM1 PE=1 SV=1	0	5	6	5	280104	120683	193121	45654.6		50904.5	95139.3	781998		153144	105305	163885	551046	69720.6	19180.400390625			53737.3	315976	54700.2	914197			25189.345703125		610681	61059.4	13856111.109375	1.48996e+07	264217	106679	781768
A0A494BZZ2	Tropomyosin alpha-1 chain OS=Homo sapiens OX=9606 GN=TPM1 PE=1 SV=1	0	9	21	5	521787	120683	193121	103738	209125	96596.8	255981	1977385.8984375	449334	544476.025390625	470315	340302.177734375	1.14979e+06	90841.298828125	30046.9	68219.2		53737.3	439570	54700.2	9.94288e+06	72990.5		25189.345703125		1.58143e+06	220189.26171875	4.43272e+07	1.7116e+07	1.06563e+06	106679	781768
A0A494C0I0	Tropomyosin alpha-1 chain (Fragment) OS=Homo sapiens OX=9606 GN=TPM1 PE=1 SV=1	0	1	2	1																												7.84386e+06
H0YL42	Tropomyosin alpha-1 chain (Fragment) OS=Homo sapiens OX=9606 GN=TPM1 PE=1 SV=1	0	4	5	4		120683	126808					781998		153144		163885	363314		19180.400390625				315976		914197					381391		12819917.984375	14452219			706350
H0YKX5	Tropomyosin alpha-1 chain (Fragment) OS=Homo sapiens OX=9606 GN=TPM1 PE=1 SV=1	0	11	26	5	241683	120683	126808	58083.1	209125	45692.3	160842	2047381.6015625	449334	544476.025390625	365010	340302.177734375	962056	21120.689453125	30046.9	68219.2			439570		9.94288e+06	72990.5				1.35214e+06	215533.03515625	5.40745e+07	1.66686e+07	801415		706350
H0YL80	Tropomyosin alpha-1 chain (Fragment) OS=Homo sapiens OX=9606 GN=TPM1 PE=1 SV=1	0	5	16	1	241683	120683	126808	58083.1	209125	45692.3	160842	1977385.8984375	449334	544476.025390625	365010	257244.521484375	962056	21120.689453125	10866.478515625	68219.2			439570		9.48557e+06	72990.5				1.35214e+06	159130	35272754.078125	1.66686e+07	801415		706350
A0A5F9UN72	Tropomyosin 4, isoform CRA_c OS=Homo sapiens OX=9606 GN=TPM4 PE=1 SV=1	0	2	3	0					92924.5		120512		202593	192988	95410		121278		35381.2		683689	405265		64479.9	795629		72088.6				812258	3.7657e+06			208050	1.3165e+06
A0A2R2Y2Q3	Tropomyosin 3 nu OS=Homo sapiens OX=9606 GN=TPM3 PE=1 SV=1	0	11	24	0
A0A0S2Z4G6	Tropomyosin 1 (Alpha), isoform CRA_o (Fragment) OS=Homo sapiens OX=9606 GN=TPM1 PE=1 SV=1	0	15	31	7	768282	120683	273102	103738	209125	96596.8	255981	2047381.6015625	497837	577504.080078125	470315	615997.833984375	1.39795e+06	105641.235351563	30046.9	68219.2		239710.41796875	439570	140080.71484375	1.91331e+07	72990.5	67057.3	53202.916015625	34133.5	1.58143e+06	314186.73828125	7.45703e+07	1.7116e+07	1.06563e+06	106679	927813
H7BYY1	Tropomyosin 1 (Alpha), isoform CRA_m OS=Homo sapiens OX=9606 GN=TPM1 PE=1 SV=1	0	8	20	4	241683	120683	126808	58083.1	209125	45692.3	160842	1977385.8984375	449334	544476.025390625	365010	340302.177734375	962056	21120.689453125	30046.9	68219.2			439570		9.94288e+06	72990.5				1.35214e+06	159130	4.3291e+07	1.66686e+07	801415		706350
Q6ZN40	Tropomyosin 1 (Alpha), isoform CRA_f OS=Homo sapiens OX=9606 GN=TPM1 PE=1 SV=1	0	13	27	5	768282	120683	273102	103738	209125	96596.8	255981	2047381.6015625	497837	577504.080078125	470315	615997.833984375	1.39795e+06	105641.235351563	30046.9	68219.2		239710.41796875	439570	140080.71484375	1.91331e+07	72990.5	67057.3	53202.916015625	34133.5	1.58143e+06	314186.73828125	5.7383e+07	1.7116e+07	1.06563e+06	106679	927813
H0YKJ4	Tropomyosin 1 (Alpha), isoform CRA_b OS=Homo sapiens OX=9606 GN=TPM1 PE=1 SV=2	0	10	23	6	521787	120683	193121	103738	209125	96596.8	255981	1977385.8984375	449334	544476.025390625	470315	340302.177734375	1.14979e+06	90841.298828125	30046.9	68219.2		53737.3	439570	54700.2	9.94288e+06	72990.5		25189.345703125		1.58143e+06	220189.26171875	5.21711e+07	1.7116e+07	1.06563e+06	106679	781768
Q9NZQ9	Tropomodulin-4 OS=Homo sapiens OX=9606 GN=TMOD4 PE=1 SV=1	0.033	1	1	1	70689.6	80262.4				128625	98044.4	127221				42261.4			12589.7		70995.3						101133					1.0093e+06	280752			220835
Q7L0Y3	tRNA methyltransferase 10 homolog C OS=Homo sapiens OX=9606 GN=TRMT10C PE=1 SV=2	0	1	1	1		175808			40897.6		276409	48654.7	44966.3	81385.7	115788	25867.1		36434.4	195182	219369	50566.3		155004		73596.6	40553.3		46293.9		356792	133660	1.22044e+06		212244	83689.8
Q6ZMU5	Tripartite motif-containing protein 72 OS=Homo sapiens OX=9606 GN=TRIM72 PE=1 SV=2	0.007	1	1	1				15098.1416015625	26224.728515625		73018.8	59306	10932.7060546875			31494.103515625		37132.4		53055.1			140039	29576		26942.818359375	36322.1					699613			47149.5
Q495X7	Tripartite motif-containing protein 60 OS=Homo sapiens OX=9606 GN=TRIM60 PE=1 SV=2	0.02	1	1	1	761349								249069			430862	174151		8511.25
Q14134	Tripartite motif-containing protein 29 OS=Homo sapiens OX=9606 GN=TRIM29 PE=1 SV=2	0	2	3	2	561903				279255	103271	334977	581875	285095	288763	400815.02734375	268120	1.46352e+06		14099.4853515625	341680	286907	16966.416015625	1.0011e+06	150997			372870.17578125						5.51511e+06	458646
E9PRL4	Tripartite motif-containing protein 29 OS=Homo sapiens OX=9606 GN=TRIM29 PE=1 SV=1	0	2	3	2	561903				279255	103271	334977	581875	285095	288763	400815.02734375	268120	1.46352e+06		14099.4853515625	341680	286907	16966.416015625	1.0011e+06	150997			372870.17578125						5.51511e+06	458646
E9PIQ2	Tripartite motif-containing protein 29 OS=Homo sapiens OX=9606 GN=TRIM29 PE=1 SV=1	0.005	1	2	1					59700.1			187120	49831.1		60388.7		204779		14099.4853515625			16966.416015625					38935.9
E9PPX1	Tripartite motif-containing protein 29 (Fragment) OS=Homo sapiens OX=9606 GN=TRIM29 PE=1 SV=1	0.005	1	2	1					59700.1			187120	49831.1		60388.7		204779		14099.4853515625			16966.416015625					38935.9
H0YD78	Tripartite motif-containing protein 29 (Fragment) OS=Homo sapiens OX=9606 GN=TRIM29 PE=1 SV=1	0.005	1	2	1					59700.1			187120	49831.1		60388.7		204779		14099.4853515625			16966.416015625					38935.9
H0YF27	Tripartite motif-containing protein 29 (Fragment) OS=Homo sapiens OX=9606 GN=TRIM29 PE=1 SV=1	0.005	1	2	1					59700.1			187120	49831.1		60388.7		204779		14099.4853515625			16966.416015625					38935.9
P60174	Triosephosphate isomerase OS=Homo sapiens OX=9606 GN=TPI1 PE=1 SV=3	0	13	72	13	955590	2284414.14648438	740553.82421875	110495.95703125	881285	3647359.07519531	3564249.6484375	10433810.3359375	2302802.46289063	822252.986328125	1448581.9453125	554297.88671875	4.00185e+06	763975	388578.64453125	1.28403e+06	448794.634765625	1854846.98046875	8.40295e+06	748236	2495944.0234375	256841	2602318.3046875	1.15863e+06	317787.69140625	3.03228e+06	1.42575e+06	4.81448e+06	4.08084e+06	1.53328e+06	1891912.5546875	1299916.16210938
U3KPS5	Triosephosphate isomerase (Fragment) OS=Homo sapiens OX=9606 GN=TPI1 PE=1 SV=8	0	2	2	2								639627		105749			99600.1															350939
U3KPZ0	Triosephosphate isomerase (Fragment) OS=Homo sapiens OX=9606 GN=TPI1 PE=1 SV=1	0	8	56	8	228111	1387604.89648438	239304.16796875	36609.7	413369	1562085.82519531	1242354.7265625	6029602.9140625	1088828.05664063	282356.923828125	546156	169297.06640625	1.86279e+06	148771	157289.58203125	752059	93867.400390625	77582.7	1.4464e+06	165608	1634388.3359375	112245	349036	152074	88179	1.38833e+06	413075	3.84379e+06	1511030	515747	262168	561551.271484375
U3KQF3	Triosephosphate isomerase (Fragment) OS=Homo sapiens OX=9606 GN=TPI1 PE=1 SV=1	0	7	17	7		976928	58797.8		76328.3	1.18528e+06	391485	3.64146e+06	571126.64453125	105749	235317	64452.6	1.13732e+06	61535.1		294251			1.2577e+06		1.18863e+06		50347.1		19350.3	555986	193605	1.02371e+06	652563	158471	103693	449218
P55084	Trifunctional enzyme subunit beta, mitochondrial OS=Homo sapiens OX=9606 GN=HADHB PE=1 SV=3	0	17	213	17	9.19517e+06	2.0495e+06	1.5543e+07	117742	1.33471e+07	673995	45965418.265625	326140	1523474.3203125	3136592.90820313	4884497.2421875	851189.23828125	790178	163593.62109375	1103840.84667969	4.13063e+06	2.30009e+07	1.85086e+06	12154179	571532	25244558.1015625	561708	3.75231e+07	2.98996e+06	311450	32423115.640625	2.86558e+06	9.28561e+06	8.03062e+06	6440889.3828125	652489.07421875	1.33729e+06
F5GZQ3	Trifunctional enzyme subunit beta, mitochondrial OS=Homo sapiens OX=9606 GN=HADHB PE=1 SV=1	0	14	180	14	7.58394e+06	1.95273e+06	1.34767e+07	117742	1.12621e+07	620250	40827221.8046875	326140	1268272.3359375	2.92245e+06	4097062.91015625	803548.76171875	790178	163593.62109375	1092955.76757813	3.5474e+06	20397828	1.85086e+06	1.11054e+07	571532	20874404.5703125	561708	3.23022e+07	2.73896e+06	311450	2.57017e+07	2.5572e+06	8.18738e+06	6.67064e+06	5342772.6328125	563985.53515625	1.33729e+06
B5MD38	Trifunctional enzyme subunit beta, mitochondrial OS=Homo sapiens OX=9606 GN=HADHB PE=1 SV=1	0	13	132	13	4.96336e+06	986471	8.7456e+06	21149.6	7555396.2578125	258215	27367707.6796875	119159	658373	991259.626953125	2423848.31640625	213991	393993	81980.1	182004.831054688	2.2818e+06	1.27955e+07	471154	6.90306e+06	219637	1.53128e+07	71318.5	2.27664e+07	1.3032e+06	81653.6	1.96345e+07	977766	4.90166e+06	3.42478e+06	4.22483e+06	405048.27734375	152640
C9JEY0	Trifunctional enzyme subunit beta, mitochondrial (Fragment) OS=Homo sapiens OX=9606 GN=HADHB PE=1 SV=8	0	6	64	6	2.37425e+06	552104	4.91132e+06		3.08012e+06	183108	10141639.7421875		255202	214141.501953125	1435337.08203125	47640.5			82941.2744140625	951054	4.22902e+06	372771	2.58763e+06		6.5137e+06		10601304.140625	511942		8.34619e+06	761487	1.80421e+06	1359972	1.86114e+06	195317
C9JE81	Trifunctional enzyme subunit beta, mitochondrial (Fragment) OS=Homo sapiens OX=9606 GN=HADHB PE=1 SV=8	0	6	64	6	2.37425e+06	552104	4.91132e+06		3.08012e+06	183108	10141639.7421875		255202	214141.501953125	1435337.08203125	47640.5			82941.2744140625	951054	4.22902e+06	372771	2.58763e+06		6.5137e+06		10601304.140625	511942		8.34619e+06	761487	1.80421e+06	1359972	1.86114e+06	195317
C9K0M0	Trifunctional enzyme subunit beta, mitochondrial (Fragment) OS=Homo sapiens OX=9606 GN=HADHB PE=1 SV=8	0	3	48	3	1.85545e+06	552104	4.91132e+06		2.61686e+06	183108	9508503.8046875		255202	26061.751953125	1307171.48046875	47640.5			82941.2744140625	951054	3.30951e+06	372771	2.58763e+06		5.51211e+06		9.37556e+06	511942		7.13474e+06	761487	1.80421e+06	1359972	1.86114e+06	195317
P40939	Trifunctional enzyme subunit alpha, mitochondrial OS=Homo sapiens OX=9606 GN=HADHA PE=1 SV=2	0	29	389	29	16924330.859375	2951879.1328125	20422330.7421875	271395.580078125	2.17804e+07	1593269.9296875	58376954.265625	2174381.5703125	1897786.33789063	6484166.98242188	3.67519e+06	1392995.20996094	1386118.8046875	423964	1592588.86376953	7579371.3984375	27042960.9570313	1871589.51367188	13065427.5234375	1.36014e+06	3.55035e+07	1168930.6953125	52705096.6601563	4.86492e+06	1082347.6484375	52543989.7089844	6242400.58789063	14332700.2617188	7.90008e+06	10984655.0546875	3817241.54101563	3.83694e+06
A0A2R8YG21	Trifunctional enzyme subunit alpha, mitochondrial OS=Homo sapiens OX=9606 GN=HADHA PE=1 SV=1	0	15	202	15	8425186.62109375	819365	8299761.0703125	266204	9.32652e+06	895148	2.35351e+07	1.48441e+06	1050902.3515625	3107029.84570313	1432418.2734375	1098995.96386719	1170805.2265625	359533.587890625	465282.650878906	2.9264e+06	9596961.68359375	652700.033203125	5438802.0703125	404441	1.39786e+07	641032.59765625	2.3722e+07	1790364.3515625	140307.728515625	21673035.6796875	1826839	4.9089e+06	5.89136e+06	3576918.7421875	764326	1.93164e+06
A0A2R8Y688	Trifunctional enzyme subunit alpha, mitochondrial OS=Homo sapiens OX=9606 GN=HADHA PE=1 SV=1	0	8	140	8	6.24897e+06	364227.77734375	5.46958e+06		6504658.9296875	456901	12856374.390625	132105	371170	2596965.08984375	860077	70620.7998046875	97063.3	144488.943359375	300181.385253906	1.82473e+06	5769565.64453125	254298.548828125	1819079.0078125	50165.9	8.40637e+06	186823	14432576.671875	944178	48069.1	14426510.703125	1.06566e+06	2.63697e+06	593153	1.48831e+06	107370	319716
P53007	Tricarboxylate transport protein, mitochondrial OS=Homo sapiens OX=9606 GN=SLC25A1 PE=1 SV=2	0	3	18	3	220622	882917	627577		511303	411620	962993	419385	288770.59765625	1135783	1.02324e+06	52707.4	156965	143521	469264	1.77745e+06	86024.2	194097	532404	40451.7	336363	67845	446145	30996.466796875		4.12807e+06	1.46451e+06	805270	2.1232e+06	1199947.6953125	669387	253919
Q13428	Treacle protein OS=Homo sapiens OX=9606 GN=TCOF1 PE=1 SV=3	0	5	12	5	470703	136808	437194		326287	148741	1.60678e+06		493263	472695	748475	185077	564713.73046875	99920.646484375	284216	1.75775e+06	259753	99659.1	159167	93723.7	1.05338e+06	82379.4	920158	223908	139673	2566917.0859375	592329	779520	665172	2.25406e+06	873375	643088
H0Y8Y7	Treacle protein OS=Homo sapiens OX=9606 GN=TCOF1 PE=1 SV=2	0	3	8	3			93957		42005.3		1.11134e+06		28064.9		96215.3		46142.6	24645.021484375	209305	840987	140574				243931		324659		88036.5	817151		321036		653268	523787	486545
E7ETY2	Treacle protein OS=Homo sapiens OX=9606 GN=TCOF1 PE=1 SV=1	0	4	10	4			93957		42005.3		1.11134e+06		28064.9		96215.3		46142.6	24645.021484375	209305	840987	140574				243931		324659		88036.5	817151		321036		653268	523787	486545
A0A6I8PRA0	Treacle protein (Fragment) OS=Homo sapiens OX=9606 GN=TCOF1 PE=4 SV=1	0	5	12	5	470703	136808	437194		326287	148741	1.60678e+06		493263	472695	748475	185077	564713.73046875	99920.646484375	284216	1.75775e+06	259753	99659.1	159167	93723.7	1.05338e+06	82379.4	920158	223908	139673	2566917.0859375	592329	779520	665172	2.25406e+06	873375	643088
A0A3B3IS06	Treacle protein (Fragment) OS=Homo sapiens OX=9606 GN=TCOF1 PE=1 SV=1	0	4	10	4			93957		42005.3		1.11134e+06		28064.9		96215.3		46142.6	24645.021484375	209305	840987	140574				243931		324659		88036.5	817151		321036		653268	523787	486545
Q92973	Transportin-1 OS=Homo sapiens OX=9606 GN=TNPO1 PE=1 SV=2	0.026	1	1	1		154398		17396.388671875	99951.3	40703.8	104900		51216.6	87921.6				29836.916015625	57669.4	91575	39260.8				190105	60916.4	82884.9	43699.3		380480	108736			121331	73862.3	45172.9
E7EW37	Transportin-1 OS=Homo sapiens OX=9606 GN=TNPO1 PE=1 SV=1	0.026	1	1	1		154398		17396.388671875	99951.3	40703.8	104900		51216.6	87921.6				29836.916015625	57669.4	91575	39260.8				190105	60916.4	82884.9	43699.3		380480	108736			121331	73862.3	45172.9
A0A087WY96	Transporter OS=Homo sapiens OX=9606 GN=SLC6A6 PE=1 SV=1	0	1	5	1										20768.5	35760					380331							36676.8			303396		124767		173605	24707.822265625
A0A087WYN0	Transporter OS=Homo sapiens OX=9606 GN=SLC6A6 PE=1 SV=1	0	1	5	1										20768.5	35760					380331							36676.8			303396		124767		173605	24707.822265625
C9JPV1	Transporter (Fragment) OS=Homo sapiens OX=9606 GN=SLC6A6 PE=1 SV=1	0	1	5	1										20768.5	35760					380331							36676.8			303396		124767		173605	24707.822265625
Q9BTV4	Transmembrane protein 43 OS=Homo sapiens OX=9606 GN=TMEM43 PE=1 SV=1	0	4	7	4			183903		239641		229138	139076	129558	523319	576706	102457	249148	28036.3	69988.7	587675		55894.5		105568	5337758		467921			590822	169649			174842
P57088	Transmembrane protein 33 OS=Homo sapiens OX=9606 GN=TMEM33 PE=1 SV=2	0	3	9	3		107533	162845		443654		231513			598129	1.09912e+06					1.28035e+06	178525		267385		123877		181367			2.06845e+06	509738	813524	251562	1.24411e+06
D6RAA6	Transmembrane protein 33 (Fragment) OS=Homo sapiens OX=9606 GN=TMEM33 PE=1 SV=1	0	3	9	3		107533	162845		443654		231513			598129	1.09912e+06					1.28035e+06	178525		267385		123877		181367			2.06845e+06	509738	813524	251562	1.24411e+06
H0Y8N0	Transmembrane protein 33 (Fragment) OS=Homo sapiens OX=9606 GN=TMEM33 PE=1 SV=1	0	2	6	2		107533	162845		226694		231513			397944	761403					1.03215e+06	123189		267385		123877		181367			2.06845e+06	509738	537212		982645
Q8N2U0	Transmembrane protein 256 OS=Homo sapiens OX=9606 GN=TMEM256 PE=3 SV=1	0.002	1	2	1											504273															923582	659513			416660	116640
Q9H330	Transmembrane protein 245 OS=Homo sapiens OX=9606 GN=TMEM245 PE=1 SV=3	0	1	5	1		24132.5	299766	117757	303944	312188		5.21342e+06	654617	546396	348140		1.87283e+06	67495.7		322224			483477	296857			313229	92627.1					1.61819e+06
Q6UW68	Transmembrane protein 205 OS=Homo sapiens OX=9606 GN=TMEM205 PE=1 SV=1	0	2	8	2	115631				83100.6	67175.7	77366.7	204194	292893	1.22667e+06	1137052	221148.69140625	150151	43305.3	59969	2.33204e+06	69931		252200				124915			1.41995e+06	260400	338130		470245		117660
K7EPR0	Transmembrane protein 205 OS=Homo sapiens OX=9606 GN=TMEM205 PE=1 SV=1	0	1	7	1					83100.6			83511.7	234037	1.03851e+06	1137052	158412	150151			1.76703e+06	69931						124915			1.41995e+06	260400	338130		470245
K7EM09	Transmembrane protein 205 (Fragment) OS=Homo sapiens OX=9606 GN=TMEM205 PE=1 SV=1	0	1	7	1					83100.6			83511.7	234037	1.03851e+06	1137052	158412	150151			1.76703e+06	69931						124915			1.41995e+06	260400	338130		470245
K7ER05	Transmembrane protein 205 (Fragment) OS=Homo sapiens OX=9606 GN=TMEM205 PE=1 SV=1	0.004	1	1	1	115631					67175.7	77366.7	120682	58856.2	188154		62737.1		43305.3	59969	565012			252200													117660
K7ELQ9	Transmembrane protein 205 (Fragment) OS=Homo sapiens OX=9606 GN=TMEM205 PE=1 SV=1	0	2	8	2	115631				83100.6	67175.7	77366.7	204194	292893	1.22667e+06	1137052	221148.69140625	150151	43305.3	59969	2.33204e+06	69931		252200				124915			1.41995e+06	260400	338130		470245		117660
K7EJQ9	Transmembrane protein 205 (Fragment) OS=Homo sapiens OX=9606 GN=TMEM205 PE=1 SV=1	0.004	1	1	1	115631					67175.7	77366.7	120682	58856.2	188154		62737.1		43305.3	59969	565012			252200													117660
K7EPA3	Transmembrane protein 161A OS=Homo sapiens OX=9606 GN=TMEM161A PE=1 SV=2	0.004	1	1	1	17626.775390625	7630.77783203125								53898.3			45043.8		3177.05419921875	149817		5899.06								105168	32834.2
U3KQT6	Transmembrane protein 161A OS=Homo sapiens OX=9606 GN=TMEM161A PE=1 SV=1	0.004	1	1	1	17626.775390625	7630.77783203125								53898.3			45043.8		3177.05419921875	149817		5899.06								105168	32834.2
Q9NX61	Transmembrane protein 161A OS=Homo sapiens OX=9606 GN=TMEM161A PE=1 SV=1	0.004	1	1	1	17626.775390625	7630.77783203125								53898.3			45043.8		3177.05419921875	149817		5899.06								105168	32834.2
K7EQE7	Transmembrane protein 161A (Fragment) OS=Homo sapiens OX=9606 GN=TMEM161A PE=1 SV=1	0.004	1	1	1	17626.775390625	7630.77783203125								53898.3			45043.8		3177.05419921875	149817		5899.06								105168	32834.2
K7EQ34	Transmembrane protein 161A (Fragment) OS=Homo sapiens OX=9606 GN=TMEM161A PE=1 SV=1	0.004	1	1	1	17626.775390625	7630.77783203125								53898.3			45043.8		3177.05419921875	149817		5899.06								105168	32834.2
Q12893	Transmembrane protein 115 OS=Homo sapiens OX=9606 GN=TMEM115 PE=1 SV=1	0	1	1	1										136683						392369										169729
Q9BVC6	Transmembrane protein 109 OS=Homo sapiens OX=9606 GN=TMEM109 PE=1 SV=1	0	2	6	2									162164	868056	1212556.31445313	39564.1	147739	122777	277901	1.44318e+06	17308.5				166169.09765625	9978.0556640625	87442.3	38374.2	4645.6416015625	559484		34746.3	48689.7		41994.2
Q14956	Transmembrane glycoprotein NMB OS=Homo sapiens OX=9606 GN=GPNMB PE=1 SV=2	0.006	1	1	1							235162	683600			218975		265383
A0A3B3ISS6	Transmembrane glycoprotein NMB OS=Homo sapiens OX=9606 GN=GPNMB PE=1 SV=1	0.006	1	1	1							235162	683600			218975		265383
Q9BVK6	Transmembrane emp24 domain-containing protein 9 OS=Homo sapiens OX=9606 GN=TMED9 PE=1 SV=2	0	4	18	4	204399	87120.8	90086.1		277191		605225	155842	1.31357e+06	4.34274e+06	5.33679e+06	853167	372204	23626.201171875	62359.271484375	6.66229e+06	383772		930968		578702	45041.8				5.6144e+06	1.18108e+06	629420	419570	1.77751e+06	67072.5
Q9Y3B3	Transmembrane emp24 domain-containing protein 7 OS=Homo sapiens OX=9606 GN=TMED7 PE=1 SV=2	0.007	1	1	1		62326.8								666921	798237	197078				997066										1.22439e+06					108106
M0R072	Transmembrane emp24 domain-containing protein 5 OS=Homo sapiens OX=9606 GN=TMED5 PE=1 SV=1	0.01	1	4	1									879969	1.60601e+06	1.65335e+06	636512		138472			500387	323710	371488	249856				239008	86854.9	2.21917e+06	807626	901905		855099	252274	219535
B1AKT3	Transmembrane emp24 domain-containing protein 5 OS=Homo sapiens OX=9606 GN=TMED5 PE=1 SV=1	0.01	1	4	1									879969	1.60601e+06	1.65335e+06	636512		138472			500387	323710	371488	249856				239008	86854.9	2.21917e+06	807626	901905		855099	252274	219535
Q9Y3A6	Transmembrane emp24 domain-containing protein 5 OS=Homo sapiens OX=9606 GN=TMED5 PE=1 SV=1	0	2	5	2									879969	1.76602e+06	1.83471e+06	636512		138472			500387	323710	371488	249856				239008	86854.9	2.21917e+06	807626	901905		855099	252274	219535
Q9Y3Q3	Transmembrane emp24 domain-containing protein 3 OS=Homo sapiens OX=9606 GN=TMED3 PE=1 SV=1	0	1	4	1	175282		71398.5	38333.5			217712		189629	452085	800224.76171875		226075	45672.1	94337.7	572408	114532	94959	108088	30608.037109375	52260.8	123470	102754		52201.9	876302	149636	305017		231102		29415.927734375
F5GX39	Transmembrane emp24 domain-containing protein 2 OS=Homo sapiens OX=9606 GN=TMED2 PE=1 SV=1	0	3	11	3		1.25287e+06	243005			138539	552996	644085.10546875	532804	2256863.16015625	1.31025e+06	480662	145148	162064	318803.119140625	2.52724e+06	225558.46484375	92215.6	476506	104217		99104.4	238721	149226	34949.1	2.22669e+06	1057275.3515625	2.4934e+06	547404	923647	832981.52734375	17120.5
Q15363	Transmembrane emp24 domain-containing protein 2 OS=Homo sapiens OX=9606 GN=TMED2 PE=1 SV=1	0	4	20	4	829494	1.25287e+06	243005			221644	552996	644085.10546875	617805	3399410.58203125	2.35453e+06	885565	145148	162064	318803.119140625	4.25411e+06	225558.46484375	92215.6	476506	104217		99104.4	238721	149226	34949.1	3.94353e+06	1057275.3515625	2.83114e+06	1.87812e+06	1328618.4453125	832981.52734375	17120.5
E7EQ72	Transmembrane emp24 domain-containing protein 2 (Fragment) OS=Homo sapiens OX=9606 GN=TMED2 PE=1 SV=2	0	4	20	4	829494	1.25287e+06	243005			221644	552996	644085.10546875	617805	3399410.58203125	2.35453e+06	885565	145148	162064	318803.119140625	4.25411e+06	225558.46484375	92215.6	476506	104217		99104.4	238721	149226	34949.1	3.94353e+06	1057275.3515625	2.83114e+06	1.87812e+06	1328618.4453125	832981.52734375	17120.5
P49755	Transmembrane emp24 domain-containing protein 10 OS=Homo sapiens OX=9606 GN=TMED10 PE=1 SV=2	0	6	48	6	150577	163418	142793		317069		273489	698100	2.54941e+06	6.4088e+06	6.2542e+06	1.19244e+06	918808	139341	284699.47265625	8.69904e+06	774969	629546	792430	218748	475828		530165	581241.71484375	161547	5.45125e+06	881536	404269	344301	660031	767078
G3V2K7	Transmembrane emp24 domain-containing protein 10 OS=Homo sapiens OX=9606 GN=TMED10 PE=1 SV=1	0	3	36	3	150577		142793		317069		273489	539277	2.0012e+06	5.08992e+06	5.68553e+06	1.19244e+06	918808	139341	90392.3	7.23593e+06	774969	455886	405958	218748	475828		530165	417409	67473.4	4.78668e+06	569032	404269	344301	660031	181729
Q13445	Transmembrane emp24 domain-containing protein 1 OS=Homo sapiens OX=9606 GN=TMED1 PE=1 SV=1	0	2	3	2									204834	689481	711976					429637
K7EIN4	Transmembrane emp24 domain-containing protein 1 OS=Homo sapiens OX=9606 GN=TMED1 PE=1 SV=1	0.005	1	1	1									204834	352081	551905					173119
K7EQ63	Transmembrane emp24 domain-containing protein 1 (Fragment) OS=Homo sapiens OX=9606 GN=TMED1 PE=1 SV=1	0.005	1	1	1									204834	352081	551905					173119
Q9HD45	Transmembrane 9 superfamily member 3 OS=Homo sapiens OX=9606 GN=TM9SF3 PE=1 SV=2	0	3	4	3		97542.4	71623.8		80021.8		149601			122163	512397		70376.6	44533.9	144103	1.5017e+06			95029.4		2.64959e+07	22308.083984375			44337.6	493745			579404		144640
Q99805	Transmembrane 9 superfamily member 2 OS=Homo sapiens OX=9606 GN=TM9SF2 PE=1 SV=1	0.032	1	1	1	71002.9									196601	297710				143479	496214		79548.8					97009.8			338105	132357			242184
Q5TB53	Transmembrane 9 superfamily member (Fragment) OS=Homo sapiens OX=9606 GN=TM9SF3 PE=1 SV=8	0	3	4	3		97542.4	71623.8		80021.8		149601			122163	512397		70376.6	44533.9	144103	1.5017e+06			95029.4		2.64959e+07	22308.083984375			44337.6	493745			579404		144640
Q9UNL2	Translocon-associated protein subunit gamma OS=Homo sapiens OX=9606 GN=SSR3 PE=1 SV=1	0	1	9	1	124262							179372	272393	777241	1.0583e+06		103066			1.28715e+06			135977							969542		308347
P51571	Translocon-associated protein subunit delta OS=Homo sapiens OX=9606 GN=SSR4 PE=1 SV=1	0	2	10	2	176195				270836			386211	236858	812836	991482	97334.7	182085			509548					463820		197834			377791	154840	263135		460823
P43307	Translocon-associated protein subunit alpha OS=Homo sapiens OX=9606 GN=SSR1 PE=1 SV=3	0	2	7	2					436770		144289	269035	196592.06640625	773497	1.64336e+06	226350	420287			822825										536616			434845
P30536	Translocator protein OS=Homo sapiens OX=9606 GN=TSPO PE=1 SV=3	0	2	6	2										77570.7						219363					241275					763866	125069	459337		384522		44418.5
Q99442	Translocation protein SEC62 OS=Homo sapiens OX=9606 GN=SEC62 PE=1 SV=1	0	1	1	1						6221.86083984375	47202.7							24299.4	23452.962890625	221423							32040			92582.3
F8WF48	Translocation protein SEC62 OS=Homo sapiens OX=9606 GN=SEC62 PE=1 SV=1	0	1	1	1						6221.86083984375	47202.7							24299.4	23452.962890625	221423							32040			92582.3
F8WCJ7	Translocation protein SEC62 OS=Homo sapiens OX=9606 GN=SEC62 PE=1 SV=1	0	1	1	1						6221.86083984375	47202.7							24299.4	23452.962890625	221423							32040			92582.3
J3KPG2	Translationally-controlled tumor protein OS=Homo sapiens OX=9606 GN=TPT1 PE=1 SV=1	0.001	1	1	1								372464								118210			565239							209307			2.10825e+06	357504		364055
Q5W0H4	Translationally-controlled tumor protein OS=Homo sapiens OX=9606 GN=TPT1 PE=1 SV=1	0	2	2	2		63298.5						747728		148511	80872.4	76854	142688			402690			565239						150447	209307			2.10825e+06	505227		364055
A0A0B4J2C3	Translationally-controlled tumor protein OS=Homo sapiens OX=9606 GN=TPT1 PE=1 SV=1	0	2	2	2		63298.5						747728		148511	80872.4	76854	142688			402690			565239						150447	209307			2.10825e+06	505227		364055
P13693	Translationally-controlled tumor protein OS=Homo sapiens OX=9606 GN=TPT1 PE=1 SV=1	0	2	2	2		63298.5						747728		148511	80872.4	76854	142688			402690			565239						150447	209307			2.10825e+06	505227		364055
E9PJF7	Translationally-controlled tumor protein (Fragment) OS=Homo sapiens OX=9606 GN=TPT1 PE=1 SV=1	0.001	1	1	1								372464								118210			565239							209307			2.10825e+06	357504		364055
P29401	Transketolase OS=Homo sapiens OX=9606 GN=TKT PE=1 SV=3	0	6	26	6	27262041.921875	3.41068e+06	4.04035e+06	2356459.27148438	1.07324e+07	21377856.1640625	1.59844e+07	40456925.515625	1.42085e+07	8.64445e+06	1.76657e+07	3.30976e+07	4.06849e+07	6293995.16992188	5379681.02832031	3.86353e+06	3089977.3828125	1091473.44921875	5.61414e+06	2590776.4609375	3996955.25390625	218383.04296875	3.34196e+06	1.24144e+06	1518605.53515625	3.80246e+06	523841	2.20514e+06	3.8101e+07	5.39177e+06	812068	5.58002e+06
F8W888	Transketolase OS=Homo sapiens OX=9606 GN=TKT PE=1 SV=1	0.002	1	4	1	275029	91139.7	116256		298568	81542.2	279340	547542	240796	462359	281753	163595	339713			1.3932e+06	158824	264801	926586	350248	645723		908047	328386	115016	1.25429e+06	343293			730188	230595
A0A0B4J1R6	Transketolase OS=Homo sapiens OX=9606 GN=TKT PE=1 SV=1	0	5	22	5	26987012.546875	3.31954e+06	3924095.1953125	2356459.27148438	1.04338e+07	2.12963e+07	1.5705e+07	39909383.140625	13967672.953125	8.18209e+06	1.7384e+07	3.2934e+07	4.03452e+07	6293995.16992188	5379681.02832031	2.47033e+06	2931153.5546875	826672.54296875	4.68756e+06	2240528.5859375	3351232.25390625	218383.04296875	2.43391e+06	913052	1403589.66015625	2.54817e+06	180547	2.20514e+06	3.8101e+07	4.66158e+06	581473	5.58002e+06
E9PFF2	Transketolase OS=Homo sapiens OX=9606 GN=TKT PE=1 SV=1	0	2	13	2	370882	323903	214388		448516	212287	447873	906822	378369	657388	478889	244740	580761	76814.8	109676	1.74417e+06	158824	334215	1.09394e+06	400798	767824	59627.9	1.08633e+06	394338	154784.03515625	1.79243e+06	523841	156477	433128	992428	318487	52882.9
P55072	Transitional endoplasmic reticulum ATPase OS=Homo sapiens OX=9606 GN=VCP PE=1 SV=4	0	8	20	8	37273.9	219835		100732	174092	131657	72167.8	3.66421e+06	360072	697939	2.0941e+06		971288	782817	406621	1.9566e+06	38644.2	223328	1.21824e+06	126859	238887	276932.990234375	628187	150162.03515625	137345	1.29815e+06	235502	1640891.9609375	1.97575e+06	69741.5	372852
C9JUP7	Transitional endoplasmic reticulum ATPase (Fragment) OS=Homo sapiens OX=9606 GN=VCP PE=1 SV=1	0.003	1	2	1					174092	131657		466217	183870	295156	510623		201966	782817		448255			603309			173707			41700.1	392780	143185	249678
C9IZA5	Transitional endoplasmic reticulum ATPase (Fragment) OS=Homo sapiens OX=9606 GN=VCP PE=1 SV=1	0.003	1	2	1					174092	131657		466217	183870	295156	510623		201966	782817		448255			603309			173707			41700.1	392780	143185	249678
Q9UI15	Transgelin-3 OS=Homo sapiens OX=9606 GN=TAGLN3 PE=1 SV=2	0.002	1	1	1		195892	56077		20411.2		64149.2	54506.3		65054.1	87701.9	24028.1	47526	20198.919921875	44321.6		31261.5	42841		29786.8					27784.693359375	205799	99666.2			110145	54829.5	22238.4
P37802	Transgelin-2 OS=Homo sapiens OX=9606 GN=TAGLN2 PE=1 SV=3	0	2	2	2		404740	56077		20411.2		64149.2	255345		176467	87701.9	24028.1	186397.51953125	20198.919921875	80266.6		86716.8	42841	189062	29786.8	252697				27784.693359375	205799	99666.2	180278	400358	110145	54829.5	22238.4
X6RJP6	Transgelin-2 (Fragment) OS=Homo sapiens OX=9606 GN=TAGLN2 PE=1 SV=1	0.001	1	1	1		208848						200839		111412			138872		35945		55455.3		189062		252697							180278	400358
C9J5W6	Transgelin OS=Homo sapiens OX=9606 GN=TAGLN3 PE=1 SV=1	0.002	1	1	1		195892	56077		20411.2		64149.2	54506.3		65054.1	87701.9	24028.1	47526	20198.919921875	44321.6		31261.5	42841		29786.8					27784.693359375	205799	99666.2			110145	54829.5	22238.4
P61586	Transforming protein RhoA OS=Homo sapiens OX=9606 GN=RHOA PE=1 SV=1	0.034	1	1	1		283875			197047		287266	179016	207444	392247					98346.7	492023			241493			59481.2	219879			571069	221028	195083			162864
P62995	Transformer-2 protein homolog beta OS=Homo sapiens OX=9606 GN=TRA2B PE=1 SV=1	0	8	76	6	318053	2486447.6796875	1.59754e+06	29396.3	300499.50390625	610354	9.69736e+06	1.57962e+06	94520	855547	2277643.08203125	67136.8	1459624.6484375	458789.262695313	1.50649e+06	367655	617124	458132	4.39324e+06		1684037.74023438	887940.69140625	8055293.70703125	1163473.9140625		16234632.6796875	7601026.6484375	597622	997958	30523997.8671875	5892662.02197266	28990.103515625
H7BXF3	Transformer-2 protein homolog beta (Fragment) OS=Homo sapiens OX=9606 GN=TRA2B PE=1 SV=1	0	4	19	2		398548	316017			155213	2.72186e+06	237783		154239	768648.77734375		480763	152399.608398438	234496				1.00146e+06		729678.263671875	183584	2066931.92578125	268167		4726251.3671875	1813757.0546875			1.14784e+07	1475316.30322266
H7C2L4	Transformer-2 protein homolog beta (Fragment) OS=Homo sapiens OX=9606 GN=TRA2B PE=1 SV=1	0	2	43	2	54426.5	1394103.8203125	1098326.6015625	29396.3	127187.39453125	534984	7.27955e+06	1.17953e+06	94520	325974	1384260.3359375	67136.8	989350	452854.732421875	1.08304e+06	367655	460145	263769	3.97425e+06		1250407.0078125	652097.73828125	6.20631e+06	1.14271e+06		1.19186e+07	4.98489e+06	597622	526046	21957237.3984375	4.56342e+06	28990.103515625
F8WEH2	Transformer-2 protein homolog alpha OS=Homo sapiens OX=9606 GN=TRA2A PE=1 SV=1	0	1	4	1		314727	146079												40383.7							86260.3	361748		119551	234675		686742			616564	256732
Q13595	Transformer-2 protein homolog alpha OS=Homo sapiens OX=9606 GN=TRA2A PE=1 SV=1	0	6	11	4		314727	146079				75908.1			92199.1	79900.8				40383.7							86260.3	510592	193248	274949	578994	141451	686742		813261	616564	256732
P02786	Transferrin receptor protein 1 OS=Homo sapiens OX=9606 GN=TFRC PE=1 SV=2	0	11	25	11		354442	274518.33203125		302549	102811	93557.6	93282.4	664939	2491224.92578125	3.40626e+06	154169	184131		136764	4.60927e+06			417998	422046	1.13902e+06		969573			512143			7.74744e+06	966868		419160
G3V0E5	Transferrin receptor protein 1 OS=Homo sapiens OX=9606 GN=TFRC PE=1 SV=1	0	9	17	9		196761	274518.33203125		302549	102811	93557.6	93282.4	664939	1771532.83203125	2.99693e+06	154169	184131		33539.8	3.84511e+06			417998	422046	499363		969573			512143			7.74744e+06	966868		419160
F8WBE5	Transferrin receptor protein 1 OS=Homo sapiens OX=9606 GN=TFRC PE=1 SV=1	0	2	8	2		157682								719692	409326				103224	764165					639662
H7C3V5	Transferrin receptor protein 1 (Fragment) OS=Homo sapiens OX=9606 GN=TFRC PE=1 SV=1	0	2	2	2		85620.5			77564.2	102811			229251	234978	236007		184131			929247					499363		314003						1.4789e+06	370303		419160
Q12788	Transducin beta-like protein 3 OS=Homo sapiens OX=9606 GN=TBL3 PE=1 SV=2	0	3	14	3	368478	439836	108762	50048.732421875		229343	820125	371391	156620	431804	146508	85879.3	856049	214431	173089.30859375	644986	318288	200037	463225	169432	170137	254163.85546875	461483	79078.1	70116	1.56808e+06	740516	203126	1.54362e+06	1.28957e+06	407165	360315
H3BN88	Transducin beta-like protein 3 OS=Homo sapiens OX=9606 GN=TBL3 PE=1 SV=1	0	1	7	1	368478	367847	108762	30290.935546875		229343	820125	371391	156620	431804	146508	85879.3	856049	137266	173089.30859375	294303	318288	200037	463225	169432	170137	211866	461483	79078.1	70116	916600	740516	203126	1.35175e+06	661617	407165	360315
J3KNP2	Transducin beta-like protein 3 (Fragment) OS=Homo sapiens OX=9606 GN=TBL3 PE=1 SV=1	0	2	7	2		71989.8		19757.8										77164.9		350684						42298.1				651476			191874	627948
Q86TJ2	Transcriptional adapter 2-beta OS=Homo sapiens OX=9606 GN=TADA2B PE=1 SV=2	0.029	1	4	1	1.52789e+06	152491	114652			185851	267766	251127	582663		728623	704050	1.53334e+06	38522.8		190967	170714	265413	2.26078e+06	741436	900422		1.26316e+06	66127	106807.35546875	666922	500082		9.45583e+06	1.19235e+06	67840.2	2.36977e+06
Q96QR8	Transcriptional activator protein Pur-beta OS=Homo sapiens OX=9606 GN=PURB PE=1 SV=3	0.026	1	1	1	53272.3					20286.2		130177	25363.8		50122.8		124971			30850.216796875				18544.9
Q13263	Transcription intermediary factor 1-beta OS=Homo sapiens OX=9606 GN=TRIM28 PE=1 SV=5	0	14	53	14	649327	4.73158e+06	423769	22423.7	372842	1.56412e+06	3548927.7109375	355160	427746	2232881.2421875	1.54978e+06	161779	950196	255887	749250	2.09003e+06	842640	1441178.6171875	722488	379890.658203125	2.60662e+06	1.19836e+06	1.6419e+06	428841	91464.1	8.89387e+06	3.84099e+06	1161315.5703125	1.34556e+06	3.5697e+06	2230459.9140625	131664.66796875
M0R3C0	Transcription intermediary factor 1-beta (Fragment) OS=Homo sapiens OX=9606 GN=TRIM28 PE=1 SV=1	0.007	1	1	1
M0R0K9	Transcription intermediary factor 1-beta (Fragment) OS=Homo sapiens OX=9606 GN=TRIM28 PE=1 SV=1	0	9	26	9	261048	1.66222e+06	154425		257214	1.05287e+06	1638122.6796875		105924	1206304.6796875	1.1684e+06	43923.2	127331	108709	255569.05859375	1.48988e+06	419215	1.35074e+06	139639	49523.7		655057	809040	178575	72731.1	4.94732e+06	1.80438e+06	677285	367961	725250	701590	51618.7
M0R2I3	Transcription intermediary factor 1-beta (Fragment) OS=Homo sapiens OX=9606 GN=TRIM28 PE=1 SV=1	0.014	1	1	1							266440																			789685	289873
M0R0Z3	Transcription initiation factor IIF subunit alpha (Fragment) OS=Homo sapiens OX=9606 GN=GTF2F1 PE=1 SV=1	0	1	1	1
M0QXD6	Transcription initiation factor IIF subunit alpha (Fragment) OS=Homo sapiens OX=9606 GN=GTF2F1 PE=1 SV=1	0	4	5	4							1.0105e+06			244621						594736		42708			93390.4		366561			278227	863748	719826		129506
Q9H6I2	Transcription factor SOX-17 OS=Homo sapiens OX=9606 GN=SOX17 PE=1 SV=1	0	1	5	1		235298	61087.4			42450.3	124690			102047	97124			21267.8	65108.2				120659			10251.2314453125	123106	36469.2		289700	120817	72492.6			56538.1
O00267	Transcription elongation factor SPT5 OS=Homo sapiens OX=9606 GN=SUPT5H PE=1 SV=1	0.002	1	1	1	220739				72828.1		282779			193423		152876
P37837	Transaldolase OS=Homo sapiens OX=9606 GN=TALDO1 PE=1 SV=2	0	4	6	4		71238.9	69119.8	298854	269628	1.48761e+06	70916.5	1.12005e+06			163004	107018	381644	710963	31273.4			367179	2.33609e+06		197970		711936	156251	395569	492741	335137	3916164	482612	147955	643249
F2Z393	Transaldolase OS=Homo sapiens OX=9606 GN=TALDO1 PE=1 SV=1	0	3	5	3		71238.9	69119.8	298854	269628	1.48761e+06	70916.5	766452			163004	107018	381644	710963	31273.4			367179	2.33609e+06		197970		711936	156251	395569	432699	335137	2.82753e+06	482612	147955	643249
Q56UQ5	TPT1-like protein OS=Homo sapiens OX=9606 PE=2 SV=2	0.001	1	1	1								372464								118210			565239							209307			2.10825e+06	357504		364055
Q5JTV8	Torsin-1A-interacting protein 1 OS=Homo sapiens OX=9606 GN=TOR1AIP1 PE=1 SV=2	0	4	22	4		214624	113295		79938.3	99285.5	161978	46584.1	155903.30078125	465971	439657	47373.4	130472	74279.1	148571	526767	52412.8	74839.6				56241.2	127497	68984.5		438488	201329			210002	156375
J3KN66	Torsin-1A-interacting protein 1 OS=Homo sapiens OX=9606 GN=TOR1AIP1 PE=1 SV=1	0	4	22	4		214624	113295		79938.3	99285.5	161978	46584.1	155903.30078125	465971	439657	47373.4	130472	74279.1	148571	526767	52412.8	74839.6				56241.2	127497	68984.5		438488	201329			210002	156375
A0A0A0MSK5	Torsin-1A-interacting protein 1 OS=Homo sapiens OX=9606 GN=TOR1AIP1 PE=1 SV=1	0	4	22	4		214624	113295		79938.3	99285.5	161978	46584.1	155903.30078125	465971	439657	47373.4	130472	74279.1	148571	526767	52412.8	74839.6				56241.2	127497	68984.5		438488	201329			210002	156375
H0YDU3	Torsin-1A-interacting protein 1 (Fragment) OS=Homo sapiens OX=9606 GN=TOR1AIP1 PE=1 SV=2	0	2	2	2
H0YD16	Torsin-1A-interacting protein 1 (Fragment) OS=Homo sapiens OX=9606 GN=TOR1AIP1 PE=1 SV=1	0	2	20	2		214624	113295		79938.3	99285.5	161978	46584.1	94065.8	225527	235237	47373.4	130472	74279.1	148571	336027	52412.8	74839.6				56241.2	127497	68984.5		438488	201329			210002	156375
H0Y4R4	Torsin-1A-interacting protein 1 (Fragment) OS=Homo sapiens OX=9606 GN=TOR1AIP1 PE=1 SV=1	0	2	2	2									61837.5	240445	204421					190740
E9PP67	Toll-interacting protein OS=Homo sapiens OX=9606 GN=TOLLIP PE=1 SV=1	0	1	1	1
Q9H0E2	Toll-interacting protein OS=Homo sapiens OX=9606 GN=TOLLIP PE=1 SV=1	0	1	1	1
E9PQ25	Toll-interacting protein (Fragment) OS=Homo sapiens OX=9606 GN=TOLLIP PE=1 SV=1	0	1	1	1
E7EN89	Toll interacting protein, isoform CRA_b OS=Homo sapiens OX=9606 GN=TOLLIP PE=1 SV=2	0	1	1	1
Q3B759	TNNT1 protein OS=Homo sapiens OX=9606 GN=TNNT1 PE=1 SV=1	0	3	3	1																		173149		112292						150285		1.40979e+06	703841			418226
A6NHG8	TNF receptor-associated factor OS=Homo sapiens OX=9606 GN=TRAF3 PE=1 SV=1	0	2	4	2		81089.5	150512			21589.509765625	49902.1				30789.783203125							83320.2			64369.4				8012.01904296875			19124872		147415	55451.9
Q13114	TNF receptor-associated factor 3 OS=Homo sapiens OX=9606 GN=TRAF3 PE=1 SV=2	0	2	4	2		81089.5	150512			21589.509765625	49902.1				30789.783203125							83320.2			64369.4				8012.01904296875			19124872		147415	55451.9
H0YL26	TNF receptor-associated factor 3 (Fragment) OS=Homo sapiens OX=9606 GN=TRAF3 PE=1 SV=1	0	2	4	2		81089.5	150512			21589.509765625	49902.1				30789.783203125							83320.2			64369.4				8012.01904296875			19124872		147415	55451.9
K7ENI6	TMEM256-PLSCR3 readthrough (NMD candidate) OS=Homo sapiens OX=9606 GN=TMEM256-PLSCR3 PE=4 SV=1	0.002	1	2	1											504273															923582	659513			416660	116640
K7ERE1	TMEM256-PLSCR3 readthrough (NMD candidate) OS=Homo sapiens OX=9606 GN=TMEM256-PLSCR3 PE=3 SV=1	0.002	1	2	1											504273															923582	659513			416660	116640
Q8WZ42	Titin OS=Homo sapiens OX=9606 GN=TTN PE=1 SV=4	0	155	159	155	13203964.2070313	2638134.2265625	4332641.85546875	348073.715820313	8134184.36328125	2362812.21679688	6428905.87890625	1.15434e+07	8507850.7265625	8803228.60546875	11619369.5605469	6651335.13671875	8718939.4609375	627565.786132813	771738.366210938	9373858.6953125	2.88538e+06	10991351.078125	6760455.2578125	3112080.42578125	33060239.7617188	874395.069335938	10204010.9179688	8513871.86328125	7670296.63769531	16719546.0429688	6428424.1171875	200210559.71875	22729295.8398438	10965975.1015625	6.73918e+06	8350602.89453125
A0A0A0MRA3	Titin OS=Homo sapiens OX=9606 GN=TTN PE=1 SV=1	0	138	142	138	8926413.19140625	2159017.2421875	2261677.73046875	328945.811523438	4.66979e+06	2154044.68554688	5.05202e+06	1.08085e+07	5.48449e+06	7374982.93359375	8063873.05273438	4504204.10546875	6255760.2734375	533956.720703125	685563.495117188	7507595.1796875	2.35708e+06	3.30991e+06	5098629.9453125	2064791.11328125	29280037.0117188	628510.014648438	5112764.91796875	3054079.61328125	2429941.45019531	10092403.6835938	2.71095e+06	176283706.09375	17475558.6210938	4747117.4453125	3.28708e+06	4892078.16015625
A0A0A0MTS7	Titin OS=Homo sapiens OX=9606 GN=TTN PE=1 SV=1	0	155	159	155	13203964.2070313	2638134.2265625	4332641.85546875	348073.715820313	8134184.36328125	2362812.21679688	6428905.87890625	1.15434e+07	8507850.7265625	8803228.60546875	11619369.5605469	6651335.13671875	8718939.4609375	627565.786132813	771738.366210938	9373858.6953125	2.88538e+06	10991351.078125	6760455.2578125	3112080.42578125	33060239.7617188	874395.069335938	10204010.9179688	8513871.86328125	7670296.63769531	16719546.0429688	6428424.1171875	200210559.71875	22729295.8398438	10965975.1015625	6.73918e+06	8350602.89453125
H7C1P9	Titin (Fragment) OS=Homo sapiens OX=9606 GN=TTN PE=1 SV=1	0	2	2	2					200363				195069			183880						58902.7		66435.4	450214		165002			196511	104065	2.78501e+06	607692	217163	65677.4	556179
A0A1B0GXE3	Titin (Fragment) OS=Homo sapiens OX=9606 GN=TTN PE=1 SV=1	0.023	1	1	1	2.99751e+06		2.07096e+06		1.78904e+06	97360.1	786221		1.83586e+06	1.23984e+06	2.23514e+06	1.23713e+06	915653			851927	320607	2.72902e+06	186565	1.04729e+06	3.7802e+06		3.31415e+06	1.66644e+06	982693	5.03585e+06	3.24361e+06	5086353	1.22426e+06	4946416	718731	3.09783e+06
A0A0C4DG59	Titin (Fragment) OS=Homo sapiens OX=9606 GN=TTN PE=1 SV=1	0	1	1	1
H0Y4J7	Titin (Fragment) OS=Homo sapiens OX=9606 GN=TTN PE=1 SV=1	0.023	1	1	1	2.99751e+06		2.07096e+06		1.78904e+06	97360.1	786221		1.83586e+06	1.23984e+06	2.23514e+06	1.23713e+06	915653			851927	320607	2.72902e+06	186565	1.04729e+06	3.7802e+06		3.31415e+06	1.66644e+06	982693	5.03585e+06	3.24361e+06	5086353	1.22426e+06	4946416	718731	3.09783e+06
O95049	Tight junction protein ZO-3 OS=Homo sapiens OX=9606 GN=TJP3 PE=1 SV=3	0	3	9	3		820890	264698				312272	41351.1		144333	316293					94945.900390625		56571.9228515625	46653.4				90800.1			32693.7	348322.745117188			11229.130859375	70897.6044921875
Q9UDY2	Tight junction protein ZO-2 OS=Homo sapiens OX=9606 GN=TJP2 PE=1 SV=2	0	7	21	7		1737591.81640625	441127	35728.8	199323	31737.7	373240	175291		97969.3	388648	184691			36182.1	66563.4		166219	307034		674374	21150.8	941015	169492.02734375		1.25438e+06	1085333.22265625	353427	249196		211652
A0A1B0GTW1	Tight junction protein ZO-2 OS=Homo sapiens OX=9606 GN=TJP2 PE=1 SV=1	0	7	21	7		1737591.81640625	441127	35728.8	199323	31737.7	373240	175291		97969.3	388648	184691			36182.1	66563.4		166219	307034		674374	21150.8	941015	169492.02734375		1.25438e+06	1085333.22265625	353427	249196		211652
A0A3B3ISF1	Tight junction protein ZO-2 OS=Homo sapiens OX=9606 GN=TJP2 PE=1 SV=1	0	3	3	3		490243.83203125	149710	35728.8															44553.9		674374		486469	107112		47526.2	456294.20703125
A0A3B3ISZ5	Tight junction protein ZO-2 OS=Homo sapiens OX=9606 GN=TJP2 PE=1 SV=1	0	6	19	6		1620027.09765625	441127	35728.8	199323	31737.7	279550	175291			292085	184691			36182.1	66563.4		166219	307034		674374	21150.8	842180	169492.02734375		788383	831497.23828125	230276	249196		101602
A0A3B3IRI3	Tight junction protein ZO-2 OS=Homo sapiens OX=9606 GN=TJP2 PE=1 SV=1	0	7	21	7		1737591.81640625	441127	35728.8	199323	31737.7	373240	175291		97969.3	388648	184691			36182.1	66563.4		166219	307034		674374	21150.8	941015	169492.02734375		1.25438e+06	1085333.22265625	353427	249196		211652
A0A3B3IU51	Tight junction protein ZO-2 OS=Homo sapiens OX=9606 GN=TJP2 PE=1 SV=1	0	3	3	3		490243.83203125	149710	35728.8															44553.9		674374		486469	107112		47526.2	456294.20703125
A0A3B3IS03	Tight junction protein ZO-2 (Fragment) OS=Homo sapiens OX=9606 GN=TJP2 PE=4 SV=1	0	6	19	6		1620027.09765625	441127	35728.8	199323	31737.7	279550	175291			292085	184691			36182.1	66563.4		166219	307034		674374	21150.8	842180	169492.02734375		788383	831497.23828125	230276	249196		101602
A0A3B3IT83	Tight junction protein ZO-2 (Fragment) OS=Homo sapiens OX=9606 GN=TJP2 PE=4 SV=1	0	3	3	3		490243.83203125	149710	35728.8															44553.9		674374		486469	107112		47526.2	456294.20703125
A0A3B3ITE1	Tight junction protein ZO-2 (Fragment) OS=Homo sapiens OX=9606 GN=TJP2 PE=1 SV=1	0	7	21	7		1737591.81640625	441127	35728.8	199323	31737.7	373240	175291		97969.3	388648	184691			36182.1	66563.4		166219	307034		674374	21150.8	941015	169492.02734375		1.25438e+06	1085333.22265625	353427	249196		211652
A0A3B3IRV6	Tight junction protein ZO-2 (Fragment) OS=Homo sapiens OX=9606 GN=TJP2 PE=1 SV=1	0	3	3	3		490243.83203125	149710	35728.8															44553.9		674374		486469	107112		47526.2	456294.20703125
Q07157	Tight junction protein ZO-1 OS=Homo sapiens OX=9606 GN=TJP1 PE=1 SV=3	0	11	26	11		1843393.44335938	54880.8		563961		120668			1831496.30859375	935249				84235.5	1.12742e+06	691324		630037		229715	225128		112000	67334.4	1086565.4453125	667413	756769	190186.93359375	648387		553476
A0A087X0K9	Tight junction protein ZO-1 OS=Homo sapiens OX=9606 GN=TJP1 PE=1 SV=1	0	11	26	11		1843393.44335938	54880.8		563961		120668			1831496.30859375	935249				84235.5	1.12742e+06	691324		630037		229715	225128		112000	67334.4	1086565.4453125	667413	756769	190186.93359375	648387		553476
H0Y3R8	Tight junction protein ZO-1 (Fragment) OS=Homo sapiens OX=9606 GN=TJP1 PE=1 SV=2	0	1	2	1										493120	287835					936056	400093
H0YLT6	Tight junction protein ZO-1 (Fragment) OS=Homo sapiens OX=9606 GN=TJP1 PE=1 SV=1	0	1	7	1
G5E9E7	Tight junction protein 1 (Zona occludens 1), isoform CRA_e OS=Homo sapiens OX=9606 GN=TJP1 PE=1 SV=1	0	11	26	11		1843393.44335938	54880.8		563961		120668			1831496.30859375	935249				84235.5	1.12742e+06	691324		630037		229715	225128		112000	67334.4	1086565.4453125	667413	756769	190186.93359375	648387		553476
H0YKB1	Tight junction protein 1 (Zona occludens 1), isoform CRA_d OS=Homo sapiens OX=9606 GN=TJP1 PE=1 SV=1	0	3	13	3		261133								97478.2																372788	402228	590054		376495		243886
G3V1L9	Tight junction protein 1 (Zona occludens 1), isoform CRA_a OS=Homo sapiens OX=9606 GN=TJP1 PE=1 SV=1	0	11	26	11		1843393.44335938	54880.8		563961		120668			1831496.30859375	935249				84235.5	1.12742e+06	691324		630037		229715	225128		112000	67334.4	1086565.4453125	667413	756769	190186.93359375	648387		553476
Q9Y2W1	Thyroid hormone receptor-associated protein 3 OS=Homo sapiens OX=9606 GN=THRAP3 PE=1 SV=2	0	11	70	11	560214	1225090.40234375	968811	15817.791015625	193434	200437.62109375	5.45847e+06	788833	424805	1045288.04296875	1890430.55078125	353007	756073	429429.75390625	1303358.54296875	409627	635967	316939	1269499.4140625		1.38969e+06	472137	3628423.1171875	640002.68359375	161095	7.95033e+06	4427946.2265625	2.15778e+06	483013	17416435.734375	3.66949e+06	193687
A0A3B3ITZ9	Thyroid hormone receptor-associated protein 3 OS=Homo sapiens OX=9606 GN=THRAP3 PE=1 SV=1	0	11	70	11	560214	1225090.40234375	968811	15817.791015625	193434	200437.62109375	5.45847e+06	788833	424805	1045288.04296875	1890430.55078125	353007	756073	429429.75390625	1303358.54296875	409627	635967	316939	1269499.4140625		1.38969e+06	472137	3628423.1171875	640002.68359375	161095	7.95033e+06	4427946.2265625	2.15778e+06	483013	17416435.734375	3.66949e+06	193687
P62328	Thymosin beta-4 OS=Homo sapiens OX=9606 GN=TMSB4X PE=1 SV=2	0.006	1	1	1
P19971	Thymidine phosphorylase OS=Homo sapiens OX=9606 GN=TYMP PE=1 SV=2	0	4	4	4			108585					2.03107e+06					358300															529141
A0A494C0L6	Thymidine phosphorylase (Fragment) OS=Homo sapiens OX=9606 GN=TYMP PE=1 SV=1	0	3	3	3			108585					1.60782e+06					358300															529141
C9JGI3	Thymidine phosphorylase (Fragment) OS=Homo sapiens OX=9606 GN=TYMP PE=1 SV=1	0	4	4	4			108585					2.03107e+06					358300															529141
A0A494C0A4	Thymidine phosphorylase (Fragment) OS=Homo sapiens OX=9606 GN=TYMP PE=1 SV=1	0	2	2	2			108585					974316
Q9BW92	Threonine--tRNA ligase, mitochondrial OS=Homo sapiens OX=9606 GN=TARS2 PE=1 SV=1	0.019	1	2	1	196821	155298	79947.2	110179	196035	375819			123920	61918.5	318805	221854	402946	83245.2	41994.3	119599	493153		1.53807e+06	104612						326926	150557		12911171	257412		165825
Q9BQ50	Three prime repair exonuclease 2 OS=Homo sapiens OX=9606 GN=TREX2 PE=1 SV=2	0	1	1	1								369170
Q86V81	THO complex subunit 4 OS=Homo sapiens OX=9606 GN=ALYREF PE=1 SV=3	0.001	1	1	1
E9PB61	THO complex subunit 4 OS=Homo sapiens OX=9606 GN=ALYREF PE=1 SV=1	0.001	1	1	1
Q9Y320	Thioredoxin-related transmembrane protein 2 OS=Homo sapiens OX=9606 GN=TMX2 PE=1 SV=1	0	2	2	2		178957	77782.7		200932	320160		315151.01171875		300161	467164			53945		750066	79824.9		489366		256383							155943	544344		201797
G3V448	Thioredoxin-related transmembrane protein 1 OS=Homo sapiens OX=9606 GN=TMX1 PE=1 SV=1	0	1	3	1	141648		108216		219378		279578		319497	818856	735036	326217	456352		38704.9	2328246	100251	647782		81102.3	2970579		194550	225558		337392		271940				217673
Q9H3N1	Thioredoxin-related transmembrane protein 1 OS=Homo sapiens OX=9606 GN=TMX1 PE=1 SV=1	0	4	13	4	141648		108216		414840		279578	270100	792546	2.06368e+06	1.60031e+06	326217	1.26505e+06	101596	203700.29296875	6.56011e+06	100251	647782		81102.3	3.2832e+06	43736.8	194550	225558		337392	125477	636400	346581	235685		217673
P30048	Thioredoxin-dependent peroxide reductase, mitochondrial OS=Homo sapiens OX=9606 GN=PRDX3 PE=1 SV=3	0	3	8	3	158712	2.44994e+06	667027	975564	543999		1182993.6640625		1554113.19140625	808723		218852	154004	325324	560748	272666	523678	275355	897626	399835	99519.2	342364.86328125	392376	893121	1.65455e+06	2.20795e+06	808359	540341	730176		1.18654e+06	700936
P10599	Thioredoxin OS=Homo sapiens OX=9606 GN=TXN PE=1 SV=3	0	4	49	4	1.79119e+06	153511	295729	141203	3.31231e+06	883025.537109375	3.21825e+06	5642315.8359375	1.74968e+06	1482351.3828125	2.64727e+06	1.59843e+06	4128563	575006.724609375	253684	1.08644e+06	953634	75314.4	4.4409e+06	543235	2.40607e+06	123551	1.54504e+06	265365	45712.9	2.95301e+06	1.26639e+06	380863	1.95085e+07	3.41693e+06	592591	456359
Q7Z6K1	THAP domain-containing protein 5 OS=Homo sapiens OX=9606 GN=THAP5 PE=1 SV=2	0.032	1	23	1	574550	389953	170891		539145	257398	261668	333267	357646	416105	269248	297611	259605	428453		911950	500003	407607	347869		200388	480572	402511	288347	352923	677737		786616	1.60185e+06	817926	168306	288107
A0A494C0J7	TGc domain-containing protein OS=Homo sapiens OX=9606 PE=3 SV=1	0	31	164	31	5970270.49609375	2.41435e+06	2406836.99609375	215648.951660156	6272153.9765625	2.92327e+06	7.40748e+06	51994823.3203125	2.05596e+06	3611700.6953125	6217136.1328125	5539719.80859375	31566918.5234375	922010	679257.081054688	4274629.66796875	1.70439e+06	2194218.86328125	3887308.0390625	1047255.13085938	4164227.45703125	391367	5.49414e+06	1.34118e+06	609295.876953125	12815051.078125	3830361.99609375	1.22459e+07	74281833.5390625	8.02052e+06	1.96581e+06	1.36327e+06
G8JLH6	Tetraspanin OS=Homo sapiens OX=9606 GN=CD9 PE=1 SV=2	0	1	2	1					255165				98805.1	111753	275476					1.65537e+06										315821
A0A2R8Y478	Tetraspanin OS=Homo sapiens OX=9606 GN=CD9 PE=1 SV=1	0	1	2	1					255165				98805.1	111753	275476					1.65537e+06										315821
A6NNI4	Tetraspanin OS=Homo sapiens OX=9606 GN=CD9 PE=1 SV=1	0	1	2	1					255165				98805.1	111753	275476					1.65537e+06										315821
A6NMH8	Tetraspanin OS=Homo sapiens OX=9606 GN=CD81 PE=1 SV=1	0	1	4	1					220755				197050	481314	931989		199063			1.76359e+06								102429	76877.3						188673
E9PIF1	Tetraspanin OS=Homo sapiens OX=9606 GN=CD81 PE=1 SV=1	0	1	4	1					220755				197050	481314	931989		199063			1.76359e+06								102429	76877.3						188673
E9PJK1	Tetraspanin OS=Homo sapiens OX=9606 GN=CD81 PE=1 SV=1	0	1	4	1					220755				197050	481314	931989		199063			1.76359e+06								102429	76877.3						188673
H0YDJ9	Tetraspanin (Fragment) OS=Homo sapiens OX=9606 GN=CD81 PE=1 SV=1	0	1	4	1					220755				197050	481314	931989		199063			1.76359e+06								102429	76877.3						188673
H0YEE2	Tetraspanin (Fragment) OS=Homo sapiens OX=9606 GN=CD81 PE=1 SV=1	0	1	4	1					220755				197050	481314	931989		199063			1.76359e+06								102429	76877.3						188673
E9PRJ8	Tetraspanin (Fragment) OS=Homo sapiens OX=9606 GN=CD81 PE=1 SV=1	0	1	4	1					220755				197050	481314	931989		199063			1.76359e+06								102429	76877.3						188673
H0YDL9	Tetraspanin (Fragment) OS=Homo sapiens OX=9606 GN=CD81 PE=1 SV=1	0	1	4	1					220755				197050	481314	931989		199063			1.76359e+06								102429	76877.3						188673
Q9UGI8	Testin OS=Homo sapiens OX=9606 GN=TES PE=1 SV=1	0.021	1	1	1		131264
Q68CZ2	Tensin-3 OS=Homo sapiens OX=9606 GN=TNS3 PE=1 SV=2	0.011	1	1	1
E9PCX8	Tensin-3 (Fragment) OS=Homo sapiens OX=9606 GN=TNS3 PE=1 SV=8	0.011	1	1	1
Q92526	T-complex protein 1 subunit zeta-2 OS=Homo sapiens OX=9606 GN=CCT6B PE=1 SV=5	0	1	1	1					232248	52897.9	154436	160554		388557	302082					677460			240125							658676	265924	931897	817850	198345
P40227	T-complex protein 1 subunit zeta OS=Homo sapiens OX=9606 GN=CCT6A PE=1 SV=3	0	6	8	6		328792			270074.41796875	52897.9	154436	278462	86437.3	1.14559e+06	697900				85949.7	2.69594e+06			348980			44608.4				806439	265924	931897	817850	440004
P50990	T-complex protein 1 subunit theta OS=Homo sapiens OX=9606 GN=CCT8 PE=1 SV=4	0	5	13	5		612821			210967	73023.4	503414	223367	121696	991989	785697	206959	379087	215201.77734375	186855	543690	222303	67848	346428		298594	55333.7	754467	197829		1.307e+06	333107	266810	675885	2.23557e+06	82842.7
H7C4C8	T-complex protein 1 subunit theta (Fragment) OS=Homo sapiens OX=9606 GN=CCT8 PE=1 SV=1	0	3	11	3		501356			210967	73023.4	503414	223367	57677.3	492348	380730	206959	185146	25463.8	186855	543690	222303	67848	203274		83452.7	55333.7	501415	136151		822518	333107	266810	675885	410253
H7C2U0	T-complex protein 1 subunit theta (Fragment) OS=Homo sapiens OX=9606 GN=CCT8 PE=1 SV=1	0.004	1	1	1
P49368	T-complex protein 1 subunit gamma OS=Homo sapiens OX=9606 GN=CCT3 PE=1 SV=4	0	2	2	2		1.3992e+06	613285			2.39205e+06	124020	311260	188466		469710	131678				507282		388648						93387.9		337859	183291
B4DUR8	T-complex protein 1 subunit gamma OS=Homo sapiens OX=9606 GN=CCT3 PE=1 SV=1	0	2	2	2		1.3992e+06	613285			2.39205e+06	124020	311260	188466		469710	131678				507282		388648						93387.9		337859	183291
Q99832	T-complex protein 1 subunit eta OS=Homo sapiens OX=9606 GN=CCT7 PE=1 SV=2	0	5	9	5	84139.3	653077			218067	79475.1	359484	97442.4	208699	209207	410189		212369	24064.3	5174.67041015625	2.81942e+06			132559			52091.8		36784	17335.095703125	2.16034e+06	703898	408013		457611	77906.2
F8WAM2	T-complex protein 1 subunit eta (Fragment) OS=Homo sapiens OX=9606 GN=CCT7 PE=1 SV=1	0	2	3	2		238949			48086.3		268710		121416		195986			24064.3		1.30925e+06						52091.8			17335.095703125	746166	180645	208133
P48643	T-complex protein 1 subunit epsilon OS=Homo sapiens OX=9606 GN=CCT5 PE=1 SV=1	0.003	1	1	1		587064													127064	342780					105086	80824.9	142333			578190				108052
E9PCA1	T-complex protein 1 subunit epsilon OS=Homo sapiens OX=9606 GN=CCT5 PE=1 SV=1	0.003	1	1	1		587064													127064	342780					105086	80824.9	142333			578190				108052
E7ENZ3	T-complex protein 1 subunit epsilon OS=Homo sapiens OX=9606 GN=CCT5 PE=1 SV=1	0.003	1	1	1		587064													127064	342780					105086	80824.9	142333			578190				108052
B7ZAR1	T-complex protein 1 subunit epsilon OS=Homo sapiens OX=9606 GN=CCT5 PE=1 SV=1	0.003	1	1	1		587064													127064	342780					105086	80824.9	142333			578190				108052
P50991	T-complex protein 1 subunit delta OS=Homo sapiens OX=9606 GN=CCT4 PE=1 SV=4	0	3	5	3		200288			168765	279655	303184	183748	111890	292934	186612					1.28545e+06	200800		233351				136173			1.5299e+06	493123	566014		365824
P78371	T-complex protein 1 subunit beta OS=Homo sapiens OX=9606 GN=CCT2 PE=1 SV=4	0	5	10	5		560855	42611.3			49929	324756	258642	27822.3	195496	163704.52734375				190735	515579	38232.3	34538.5	91896.5			36589.4	75249.6			333325	86954.2	626420		230179
F5GZI8	T-complex protein 1 subunit alpha OS=Homo sapiens OX=9606 GN=TCP1 PE=1 SV=1	0	1	1	1					209442			156322	72992.7	218721	296220		151641			628820					427582										74162.5
F5GYL4	T-complex protein 1 subunit alpha OS=Homo sapiens OX=9606 GN=TCP1 PE=1 SV=1	0	1	1	1					209442			156322	72992.7	218721	296220		151641			628820					427582										74162.5
E7EQR6	T-complex protein 1 subunit alpha OS=Homo sapiens OX=9606 GN=TCP1 PE=1 SV=1	0	2	3	2		138886	76022		66288.3	38111.9	277559	77143.1	148011	162465	284944		274404	61754	52585.2	239357					199653	40163.4		67649.3		507155	272920	116040		268206	117589
P17987	T-complex protein 1 subunit alpha OS=Homo sapiens OX=9606 GN=TCP1 PE=1 SV=1	0	3	4	3		138886	76022		275730	38111.9	277559	233465	221004	381186	581164		426045	61754	52585.2	868177					627235	40163.4		67649.3		507155	272920	116040		268206	191752
F5H282	T-complex protein 1 subunit alpha OS=Homo sapiens OX=9606 GN=TCP1 PE=1 SV=1	0	2	3	2		138886	76022		66288.3	38111.9	277559	77143.1	148011	162465	284944		274404	61754	52585.2	239357					199653	40163.4		67649.3		507155	272920	116040		268206	117589
F5H136	T-complex protein 1 subunit alpha (Fragment) OS=Homo sapiens OX=9606 GN=TCP1 PE=1 SV=1	0	1	1	1					209442			156322	72992.7	218721	296220		151641			628820					427582										74162.5
F5H726	T-complex protein 1 subunit alpha (Fragment) OS=Homo sapiens OX=9606 GN=TCP1 PE=1 SV=1	0	1	1	1					209442			156322	72992.7	218721	296220		151641			628820					427582										74162.5
F5H676	T-complex protein 1 subunit alpha (Fragment) OS=Homo sapiens OX=9606 GN=TCP1 PE=1 SV=1	0	1	1	1					209442			156322	72992.7	218721	296220		151641			628820					427582										74162.5
Q8IWY7	Tau-tubulin kinase OS=Homo sapiens OX=9606 GN=TTBK2 PE=1 SV=1	0	4	168	2	7435857.5703125	12458744.3046875	1755421.2421875	385222.767089844	2856754.65039063	3.80454e+06	4874878.5546875	3.42942e+06	3498430.69140625	13218794.4609375	12794830.3164063	8153901.5078125	11867975.953125	1025553.51757813	740555	2.0468e+06	1.20822e+06	976193	62350633.640625	1.90856e+06	6.3062e+06	1995524.64648438	7298329.0703125	472319	217878.908691406	10430628.546875	5511555.01171875	5.59717e+06	58548666.265625	4039271.58203125	2.72801e+06	3231114
A0A075B7D9	TATA-binding protein-associated factor 2N OS=Homo sapiens OX=9606 GN=TAF15 PE=1 SV=1	0	5	55	3	501455	3095203.52539063	278709	88492.3	103726	224914	1213897	173250	85477	6.46913e+06	1.12994e+06		980045	582882	588437	1.65932e+06	806608		1330495			3.14075e+06		200632		1.73502e+06	4.44382e+06		351353	3.33268e+06	2.28254e+06	106817
Q92804	TATA-binding protein-associated factor 2N OS=Homo sapiens OX=9606 GN=TAF15 PE=1 SV=1	0	9	102	7	588340	4377853.87939453	534584.381530762	88492.3	103726	280991.914306641	1213897	208920	124904	7.53017e+06	1374386.3203125		1062902.12426758	838852.886230469	675838.270996094	1.84907e+06	1071310.90429688	273877.509033203	1.81107e+06	10666.3	4665.0615234375	4966683.56298828	206549.229492188	394318.313964844	154575.128662109	2.00673e+06	5931215.10546875		351353	4228414.63671875	4354830.14746094	582252
A0A075B7F4	TATA-binding protein-associated factor 2N (Fragment) OS=Homo sapiens OX=9606 GN=TAF15 PE=1 SV=1	0	3	35	3	86884.5	139243.479003906	255875.162780762			56077.4299316406		35670.8	39426.7	222574	160427		82857.0461425781	187965.565917969	87401.5444335938	89332.5	72468.982421875	197048.219970703	298971	10666.3	4665.0615234375	1484175.43798828	206549.229492188	106722.259277344	154575.128662109		92173.2			23755.2	1244235.81933594	475435
A0A075B7C1	TATA-binding protein-associated factor 2N (Fragment) OS=Homo sapiens OX=9606 GN=TAF15 PE=1 SV=1	0	2	31	2	86884.5	139243.479003906	255875.162780762			56077.4299316406		35670.8	39426.7	222574	160427		82857.0461425781	164551.96484375	87401.5444335938	89332.5	72468.982421875	197048.219970703	277485	10666.3	4665.0615234375	1.38177e+06	206549.229492188	101112.752929688	154575.128662109		73787.302734375			23755.2	1104634.05761719	475435
A0A075B7F2	TATA-binding protein-associated factor 2N (Fragment) OS=Homo sapiens OX=9606 GN=TAF15 PE=1 SV=1	0	1	12	1		1.14341e+06								838467	84023.2			68005.2		100422	192233	76829.3	181600			341762		86963.8		271712	1.39522e+06			871978	828053
G3V162	TAR DNA-binding protein 43 OS=Homo sapiens OX=9606 GN=TARDBP PE=1 SV=1	0	6	38	6	98742	439802	339062	19696.1	768044	128257	887146		571974	2.77858e+06	1815810.49328613	956536.12512207	540900	449814.396484375	589237.03515625	3.38273e+06	164426	108951.646484375	617753.55859375	96885.6	38451242	166221.87890625	793935	89017.876953125	11806.5576171875	2.89127e+06	235342	634907.69140625		895415	265175	63727.5
A0A0A0N0M3	TAR DNA-binding protein 43 OS=Homo sapiens OX=9606 GN=TARDBP PE=1 SV=1	0	5	32	5		401779	281088	19696.1	471531	128257	664506		204668	1.72192e+06	1083267.68078613	663437.90637207	169861	391194.064453125	538956.37109375	2.38348e+06	164426	108951.646484375	349211.55859375	23565.1	9225350	129053	589984	26669.423828125	11806.5576171875	2.11596e+06	103620	634907.69140625		610285	265175	63727.5
A0A087X260	TAR DNA-binding protein 43 OS=Homo sapiens OX=9606 GN=TARDBP PE=1 SV=1	0	6	38	6	98742	439802	339062	19696.1	768044	128257	887146		571974	2.77858e+06	1815810.49328613	956536.12512207	540900	449814.396484375	589237.03515625	3.38273e+06	164426	108951.646484375	617753.55859375	96885.6	38451242	166221.87890625	793935	89017.876953125	11806.5576171875	2.89127e+06	235342	634907.69140625		895415	265175	63727.5
K7EJ99	TAR DNA-binding protein 43 OS=Homo sapiens OX=9606 GN=TARDBP PE=1 SV=1	0	1	1	1
A0A087WYY0	TAR DNA-binding protein 43 OS=Homo sapiens OX=9606 GN=TARDBP PE=1 SV=1	0	6	38	6	98742	439802	339062	19696.1	768044	128257	887146		571974	2.77858e+06	1815810.49328613	956536.12512207	540900	449814.396484375	589237.03515625	3.38273e+06	164426	108951.646484375	617753.55859375	96885.6	38451242	166221.87890625	793935	89017.876953125	11806.5576171875	2.89127e+06	235342	634907.69140625		895415	265175	63727.5
Q13148	TAR DNA-binding protein 43 OS=Homo sapiens OX=9606 GN=TARDBP PE=1 SV=1	0	7	45	7	98742	439802	339062	19696.1	1117338.8046875	128257	1.02912e+06		969669	4.03234e+06	2524745.49328613	1306707.81262207	909578	449814.396484375	589237.03515625	4.23541e+06	164426	108951.646484375	617753.55859375	96885.6	3.87512e+07	166221.87890625	793935	89017.876953125	11806.5576171875	3.61435e+06	424759	634907.69140625		1.29784e+06	265175	63727.5
A0A0A0MSV7	TAR DNA-binding protein 43 OS=Homo sapiens OX=9606 GN=TARDBP PE=1 SV=1	0	1	1	1
A0A1W2PNU8	TAR DNA-binding protein 43 OS=Homo sapiens OX=9606 GN=TARDBP PE=1 SV=1	0	2	7	2	98742	38023	57973.4		296513		222639		367306	1.05666e+06	732543	293098	371040	58620.3	50280.7	999249			268542	73320.5	29225892	37169.4	203950	62348.5		775315	131722			285130
B1AKP7	TAR DNA-binding protein 43 OS=Homo sapiens OX=9606 GN=TARDBP PE=1 SV=1	0	6	38	6	98742	439802	339062	19696.1	768044	128257	887146		571974	2.77858e+06	1815810.49328613	956536.12512207	540900	449814.396484375	589237.03515625	3.38273e+06	164426	108951.646484375	617753.55859375	96885.6	38451242	166221.87890625	793935	89017.876953125	11806.5576171875	2.89127e+06	235342	634907.69140625		895415	265175	63727.5
K7EN94	TAR DNA-binding protein 43 (Fragment) OS=Homo sapiens OX=9606 GN=TARDBP PE=1 SV=7	0	5	32	5		401779	281088	19696.1	471531	128257	664506		204668	1.72192e+06	1083267.68078613	663437.90637207	169861	391194.064453125	538956.37109375	2.38348e+06	164426	108951.646484375	349211.55859375	23565.1	9225350	129053	589984	26669.423828125	11806.5576171875	2.11596e+06	103620	634907.69140625		610285	265175	63727.5
K7EL26	TAR DNA-binding protein 43 (Fragment) OS=Homo sapiens OX=9606 GN=TARDBP PE=1 SV=2	0.002	1	6	1	98742	38023	57973.4		296513		222639		367306	1.05666e+06	732543	293098	371040	58620.3	50280.7	999249			268542	73320.5	29225892	37169.4	203950	62348.5		775315	131722			285130
A0A087WXQ5	TAR DNA-binding protein 43 (Fragment) OS=Homo sapiens OX=9606 GN=TARDBP PE=1 SV=1	0	4	18	4	98742	193140	276653		674344		681691		439684	2.46587e+06	1602835.72766113	807035.43762207	371040	260353.990234375	226840.84765625	2.77045e+06	22386.6	34797.9	312996.65234375	73320.5	38451242	61198.9	600557	62348.5		2.26934e+06	131722	501140.73828125		714090	66449.7
A0A087WXV3	TAR DNA-binding protein 43 (Fragment) OS=Homo sapiens OX=9606 GN=TARDBP PE=1 SV=1	0	3	16	3	98742	193140	276653		550409		681691		367306	2.08122e+06	1490745.90734863	722860.07824707	371040	260353.990234375	226840.84765625	2.55636e+06	22386.6	34797.9	312996.65234375	73320.5	38451242	61198.9	600557	62348.5		2.26934e+06	131722	501140.73828125		714090	66449.7
A0A087WW61	TAR DNA-binding protein 43 (Fragment) OS=Homo sapiens OX=9606 GN=TARDBP PE=1 SV=1	0	3	16	3	98742	193140	276653		550409		681691		367306	2.08122e+06	1490745.90734863	722860.07824707	371040	260353.990234375	226840.84765625	2.55636e+06	22386.6	34797.9	312996.65234375	73320.5	38451242	61198.9	600557	62348.5		2.26934e+06	131722	501140.73828125		714090	66449.7
A0A087WV68	TAR DNA-binding protein 43 (Fragment) OS=Homo sapiens OX=9606 GN=TARDBP PE=1 SV=1	0	4	18	4	98742	193140	276653		674344		681691		439684	2.46587e+06	1602835.72766113	807035.43762207	371040	260353.990234375	226840.84765625	2.77045e+06	22386.6	34797.9	312996.65234375	73320.5	38451242	61198.9	600557	62348.5		2.26934e+06	131722	501140.73828125		714090	66449.7
A0A087WZC9	TAR DNA-binding protein 43 (Fragment) OS=Homo sapiens OX=9606 GN=TARDBP PE=1 SV=1	0	2	7	2	98742	38023	57973.4		296513		222639		367306	1.05666e+06	733161.532348633	294225.26574707	371040	91103.505859375	98231.9	1.21199e+06	22386.6	34797.9	312996.65234375	73320.5	29225892	61198.9	237870	62348.5		980729	131722	53381.8		285130	66449.7
A0A087WX67	TAR DNA-binding protein 43 (Fragment) OS=Homo sapiens OX=9606 GN=TARDBP PE=1 SV=1	0	3	16	3	98742	193140	276653		550409		681691		367306	2.08122e+06	1490745.90734863	722860.07824707	371040	260353.990234375	226840.84765625	2.55636e+06	22386.6	34797.9	312996.65234375	73320.5	38451242	61198.9	600557	62348.5		2.26934e+06	131722	501140.73828125		714090	66449.7
K7EJM5	TAR DNA-binding protein 43 (Fragment) OS=Homo sapiens OX=9606 GN=TARDBP PE=1 SV=1	0	5	32	5		401779	281088	19696.1	471531	128257	664506		204668	1.72192e+06	1083267.68078613	663437.90637207	169861	391194.064453125	538956.37109375	2.38348e+06	164426	108951.646484375	349211.55859375	23565.1	9225350	129053	589984	26669.423828125	11806.5576171875	2.11596e+06	103620	634907.69140625		610285	265175	63727.5
A0A087WX29	TAR DNA-binding protein 43 (Fragment) OS=Homo sapiens OX=9606 GN=TARDBP PE=1 SV=1	0	6	44	6	98742	439802	339062	19696.1	1117338.8046875	128257	1.02912e+06		969669	4.03234e+06	2524126.7734375	1.30558e+06	909578	417331.22265625	541286	4.02266e+06	142039	74153.771484375	573299	96885.6	3.87512e+07	142192.37890625	760015	89017.876953125	11806.5576171875	3.40894e+06	424759	581526		1.29784e+06	198726	63727.5
O15400	Syntaxin-7 OS=Homo sapiens OX=9606 GN=STX7 PE=1 SV=4	0	3	4	3		431527						831250		231535	984008		2.16002e+06			983865		362532					2.35338e+06	169979	75461.8			383672				1.26559e+06
Q12846	Syntaxin-4 OS=Homo sapiens OX=9606 GN=STX4 PE=1 SV=2	0	2	2	2											104060					304563
C9JFM5	Syntaxin-4 (Fragment) OS=Homo sapiens OX=9606 GN=STX4 PE=1 SV=1	0.002	1	1	1											104060					304563
Q9P2W9	Syntaxin-18 OS=Homo sapiens OX=9606 GN=STX18 PE=1 SV=1	0	4	6	4		33123.3			307112.017578125		36747.8	184153	218358.46484375	476390	610581		46558.2	13733.634765625	45835.7	989511									11321.3251953125	519324	220992			357314
D6RF48	Syntaxin-18 OS=Homo sapiens OX=9606 GN=STX18 PE=1 SV=1	0	4	6	4		33123.3			307112.017578125		36747.8	184153	218358.46484375	476390	610581		46558.2	13733.634765625	45835.7	989511									11321.3251953125	519324	220992			357314
D6RC71	Syntaxin-18 (Fragment) OS=Homo sapiens OX=9606 GN=STX18 PE=1 SV=1	0	2	4	2		33123.3			20948.017578125		36747.8		38083.5	86172.7	135278		46558.2	13733.634765625	45835.7	316503									11321.3251953125
Q86Y82	Syntaxin-12 OS=Homo sapiens OX=9606 GN=STX12 PE=1 SV=1	0	3	5	3					43879.2			66096.6	60314.4	359733	339208	91976	253416		68372	1.23993e+06			203004		1041695					88187.6		563798			58547.4
B1AJQ6	Syntaxin-12 (Fragment) OS=Homo sapiens OX=9606 GN=STX12 PE=1 SV=2	0	3	5	3					43879.2			66096.6	60314.4	359733	339208	91976	253416		68372	1.23993e+06			203004		1041695					88187.6		563798			58547.4
A0A087WTA2	SYNJ2BP-COX16 readthrough OS=Homo sapiens OX=9606 GN=SYNJ2BP-COX16 PE=4 SV=1	0	1	1	1
C9JYN0	Synaptophysin-like protein 1 OS=Homo sapiens OX=9606 GN=SYPL1 PE=1 SV=1	0.001	1	3	1						186951	143693			248371	533886					430072										290931			857348
Q16563	Synaptophysin-like protein 1 OS=Homo sapiens OX=9606 GN=SYPL1 PE=1 SV=1	0.001	1	3	1						186951	143693			248371	533886					430072										290931			857348
A0A0U1RQT9	Synaptophysin-like protein 1 (Fragment) OS=Homo sapiens OX=9606 GN=SYPL1 PE=1 SV=1	0.001	1	3	1						186951	143693			248371	533886					430072										290931			857348
P57105	Synaptojanin-2-binding protein OS=Homo sapiens OX=9606 GN=SYNJ2BP PE=1 SV=2	0	4	6	4	142907		26726.966796875		234133.69140625		100872		49203.1	495555	181416	181488		25211.580078125	56410.7	586090		151809	79323.4				106554			215801	127845.70703125	65180.2	366253
O43760	Synaptogyrin-2 OS=Homo sapiens OX=9606 GN=SYNGR2 PE=1 SV=1	0.012	1	1	1	342258	57037.2				95147.4		76872.7		427445	520884					461890			161221	181924	170296		201996	95764.6				205593	1.42681e+06
K7EJ35	Synaptogyrin 2, isoform CRA_a OS=Homo sapiens OX=9606 GN=SYNGR2 PE=1 SV=1	0.012	1	1	1	342258	57037.2				95147.4		76872.7		427445	520884					461890			161221	181924	170296		201996	95764.6				205593	1.42681e+06
J3QRU4	Synaptobrevin-2 OS=Homo sapiens OX=9606 GN=VAMP2 PE=3 SV=2	0	2	2	2															57451.7	219103					248127	42806.1
F8WCA0	Synaptobrevin-2 OS=Homo sapiens OX=9606 GN=VAMP2 PE=3 SV=1	0	2	2	2															57451.7	219103					248127	42806.1
L7N2F9	Synaptobrevin-2 (Fragment) OS=Homo sapiens OX=9606 PE=3 SV=1	0	2	2	2															57451.7	219103					248127	42806.1
Q99536	Synaptic vesicle membrane protein VAT-1 homolog OS=Homo sapiens OX=9606 GN=VAT1 PE=1 SV=2	0.001	1	1	1								560673	255693							423629			298380									420173
K7ENX2	Synaptic vesicle membrane protein VAT-1 homolog (Fragment) OS=Homo sapiens OX=9606 GN=VAT1 PE=1 SV=1	0.001	1	1	1								560673	255693							423629			298380									420173
K7ESA3	Synaptic vesicle membrane protein VAT-1 homolog (Fragment) OS=Homo sapiens OX=9606 GN=VAT1 PE=1 SV=1	0.001	1	1	1								560673	255693							423629			298380									420173
K7EM19	Synaptic vesicle membrane protein VAT-1 homolog (Fragment) OS=Homo sapiens OX=9606 GN=VAT1 PE=1 SV=1	0.001	1	1	1								560673	255693							423629			298380									420173
Q06787	Synaptic functional regulator FMR1 OS=Homo sapiens OX=9606 GN=FMR1 PE=1 SV=1	0.015	1	2	1
G3V0J0	Synaptic functional regulator FMR1 OS=Homo sapiens OX=9606 GN=FMR1 PE=1 SV=1	0	2	4	2																			67803.4				52194.3			193716
A8MQB8	Synaptic functional regulator FMR1 OS=Homo sapiens OX=9606 GN=FMR1 PE=1 SV=1	0	2	4	2																			67803.4				52194.3			193716
A0A087WXI3	Synaptic functional regulator FMR1 OS=Homo sapiens OX=9606 GN=FMR1 PE=1 SV=1	0.015	1	2	1
Q92797	Symplekin OS=Homo sapiens OX=9606 GN=SYMPK PE=1 SV=2	0	2	2	2											41042					545683										124498		120640
A0A087WUE9	Symplekin OS=Homo sapiens OX=9606 GN=SYMPK PE=1 SV=1	0	1	1	1																419809
M0R3C7	Symplekin OS=Homo sapiens OX=9606 GN=SYMPK PE=1 SV=1	0	1	1	1																419809
O60264	SWI/SNF-related matrix-associated actin-dependent regulator of chromatin subfamily A member 5 OS=Homo sapiens OX=9606 GN=SMARCA5 PE=1 SV=1	0	2	6	2		435949	153850		34691.1	111084	549708			157239	79372				187532	422923	82214.8	45205.8	247742		421149	128234	115030	46856.5		1.48751e+06	116372			984377	363418
O75683	Surfeit locus protein 6 OS=Homo sapiens OX=9606 GN=SURF6 PE=1 SV=3	0	1	1	1		269355					96633.1								74518.6	87876.9	22300.4				84661.6		60481.7			216010					85011.3
O15260	Surfeit locus protein 4 OS=Homo sapiens OX=9606 GN=SURF4 PE=1 SV=3	0	2	13	2	41278.3	128525	140001		251562		338446	137083	370471	1.18281e+06	2.27995e+06		581574		53894.1	3.12878e+06	89632	65680.2			193595		212570			2380096	584454	702889		992053	156851	117275
B7Z1G8	Surfeit locus protein 4 OS=Homo sapiens OX=9606 GN=SURF4 PE=1 SV=1	0.009	1	10	1	41278.3	128525	140001		251562		338446	137083	301387	1.01442e+06	2123117		581574		53894.1	2.91704e+06	89632	65680.2			193595		212570			2380096	584454	702889		992053	156851	117275
Q5T8U5	Surfeit locus protein 4 OS=Homo sapiens OX=9606 GN=SURF4 PE=1 SV=1	0	2	13	2	41278.3	128525	140001		251562		338446	137083	370471	1.18281e+06	2.27995e+06		581574		53894.1	3.12878e+06	89632	65680.2			193595		212570			2380096	584454	702889		992053	156851	117275
Q6UWP8	Suprabasin OS=Homo sapiens OX=9606 GN=SBSN PE=1 SV=2	0	14	147	14	5596505.91796875	568621.181640625	941316.791137695	84638.7966308594	2228845.4296875	1678268.33972168	4.91269e+06	16622883.2949219	3032073.55273438	2070107.42773438	5054664.73046875	4865932.41796875	14749911.8398438	680050	231079.534667969	185464.30078125	692047.85546875	2715398.84570313	4831333.76367188	3145177.00976563	8175261.07421875	159248.16015625	5081583.53320313	940593	584505.647460938	1.07613e+06	3162095.5546875	1173149.27734375	7.2321e+07	5079470.2109375	981474.19921875	14688746.921875
K7ESC4	Suprabasin (Fragment) OS=Homo sapiens OX=9606 GN=SBSN PE=1 SV=2	0	5	21	5	2810735.5234375	236620	480209.134765625	66584.8	752754	889465	1.41551e+06	5.93889e+06	1.47641e+06	1.12021e+06	2.35319e+06	2.75953e+06	7990797.65234375	277359.177734375	163394	65411.7	371203	2.5417e+06	2.32898e+06	2036453.30859375	6.16994e+06	140868	2949674.1328125	880607.68359375	569043	192935	2.84057e+06	585459	3.93951e+07	3.54727e+06	685829	1.42337e+07
Q9Y5Y6	Suppressor of tumorigenicity 14 protein OS=Homo sapiens OX=9606 GN=ST14 PE=1 SV=2	0	5	6	5				84273.1			441031		76819.9	193976	644450				91246	2.56546e+06	54737.7	267854			358986					4368557	605986	527639		686738	1.48869e+06	189189
Q9NQ55	Suppressor of SWI4 1 homolog OS=Homo sapiens OX=9606 GN=PPAN PE=2 SV=1	0	3	9	3		1.44591e+06	325026		74253.9	90935.6	1.55115e+06	88726.4	63091	303098	721307	72624.8	165475	41826.9	250819	669632	122860		548995		2.68873e+06	83777.1	986620			2.09482e+06	2.26871e+06	2.46719e+06	264630	3.01162e+06	733720
H7C446	Suppressor of SWI4 1 homolog (Fragment) OS=Homo sapiens OX=9606 GN=PPAN PE=1 SV=1	0	2	7	2		1.09967e+06	325026		74253.9	90935.6	1.20312e+06	88726.4	63091	303098	558562	72624.8	165475	41826.9	250819	669632	122860		548995		2.68873e+06	83777.1	445621			1.21932e+06	1.3598e+06	2.46719e+06	264630	862050	392309
P04179	Superoxide dismutase [Mn], mitochondrial OS=Homo sapiens OX=9606 GN=SOD2 PE=1 SV=3	0.016	1	1	1		52896.5						189028		27069.6			43787.5				22909.7
G5E9P6	Superoxide dismutase [Mn], mitochondrial OS=Homo sapiens OX=9606 GN=SOD2 PE=1 SV=1	0.016	1	1	1		52896.5						189028		27069.6			43787.5				22909.7
F5GXZ9	Superoxide dismutase [Mn], mitochondrial OS=Homo sapiens OX=9606 GN=SOD2 PE=1 SV=1	0.016	1	1	1		52896.5						189028		27069.6			43787.5				22909.7
F5H3C5	Superoxide dismutase (Fragment) OS=Homo sapiens OX=9606 GN=SOD2 PE=1 SV=1	0.016	1	1	1		52896.5						189028		27069.6			43787.5				22909.7
F5H4R2	Superoxide dismutase (Fragment) OS=Homo sapiens OX=9606 GN=SOD2 PE=1 SV=1	0.016	1	1	1		52896.5						189028		27069.6			43787.5				22909.7
F5GYZ5	Superoxide dismutase (Fragment) OS=Homo sapiens OX=9606 GN=SOD2 PE=1 SV=1	0.016	1	1	1		52896.5						189028		27069.6			43787.5				22909.7
G8JLJ2	Superoxide dismutase (Fragment) OS=Homo sapiens OX=9606 GN=SOD2 PE=1 SV=1	0.016	1	1	1		52896.5						189028		27069.6			43787.5				22909.7
O94901	SUN domain-containing protein 1 OS=Homo sapiens OX=9606 GN=SUN1 PE=1 SV=3	0	2	4	2		213713	90588.4		64305.1		120044			127591	202898					258525		38355.3			26219958	40799.2				955428	286182			219335	143124
E9PHI4	SUN domain-containing protein 1 OS=Homo sapiens OX=9606 GN=SUN1 PE=1 SV=1	0	2	4	2		213713	90588.4		64305.1		120044			127591	202898					258525		38355.3			26219958	40799.2				955428	286182			219335	143124
H0Y742	SUN domain-containing protein 1 (Fragment) OS=Homo sapiens OX=9606 GN=SUN1 PE=1 SV=1	0	2	4	2		213713	90588.4		64305.1		120044			127591	202898					258525		38355.3			26219958	40799.2				955428	286182			219335	143124
H0Y6N5	SUN domain-containing protein 1 (Fragment) OS=Homo sapiens OX=9606 GN=SUN1 PE=1 SV=1	0	2	4	2		213713	90588.4		64305.1		120044			127591	202898					258525		38355.3			26219958	40799.2				955428	286182			219335	143124
H7C2K3	SUN domain-containing protein 1 (Fragment) OS=Homo sapiens OX=9606 GN=SUN1 PE=1 SV=1	0	2	4	2		213713	90588.4		64305.1		120044			127591	202898					258525		38355.3			26219958	40799.2				955428	286182			219335	143124
P31040	Succinate dehydrogenase [ubiquinone] flavoprotein subunit, mitochondrial OS=Homo sapiens OX=9606 GN=SDHA PE=1 SV=2	0	3	4	3	34650.4	75464.5	60298.9		33925.4	33280.4	118524		53416	547222	335617	33964.9	52949.2	14827.6	53764.7		28761.2	64170.9			57579.5	25511.3		57195.2		526324	205857	90921	63853	224583	105000
D6RFM5	Succinate dehydrogenase [ubiquinone] flavoprotein subunit, mitochondrial OS=Homo sapiens OX=9606 GN=SDHA PE=1 SV=1	0	2	2	2										395293	221559
Q9UQE7	Structural maintenance of chromosomes protein 3 OS=Homo sapiens OX=9606 GN=SMC3 PE=1 SV=2	0.001	1	7	1		74412.6					69041.3			37991.9					59252.8	187217					95549.7		72248.5							158368
Q8WU79	Stromal membrane-associated protein 2 OS=Homo sapiens OX=9606 GN=SMAP2 PE=1 SV=1	0	4	9	4		74927															1.08466e+06	884971	325416	256212	885988		991653	132462		1.95796e+06	918643	320113		967563	175824
A0A087WV97	Stromal membrane-associated protein 2 OS=Homo sapiens OX=9606 GN=SMAP2 PE=1 SV=1	0	4	9	4		74927															1.08466e+06	884971	325416	256212	885988		991653	132462		1.95796e+06	918643	320113		967563	175824
X6RCC3	Stromal membrane-associated protein 2 (Fragment) OS=Homo sapiens OX=9606 GN=SMAP2 PE=1 SV=1	0	2	6	2		74927															857447	659157	325416	256212	629748		991653	132462		1.69241e+06	918643			967563	175824
P38646	Stress-70 protein, mitochondrial OS=Homo sapiens OX=9606 GN=HSPA9 PE=1 SV=2	0	34	480	33	22283923.796875	22935356.5820313	8602139.1640625	354379.233886719	34169316.1640625	6.50747e+06	27283821.2890625	11779381.2578125	14353527.1679688	2.83331e+07	24708068.4921875	20295468.6835938	28999656.015625	1384492.91064453	3517629.09570313	51033628.0390625	13343924.5351563	7426349.21679688	16057023.0390625	5331469.18359375	26587441.0351563	4811278.25488281	21260263.734375	8620256.50585938	1751237.83789063	8.32689e+07	2.65616e+07	2.38371e+07	106018467.234375	45425086.234375	11186256.1640625	11897180.5898438
A0A3B3ITI4	Stress-70 protein, mitochondrial OS=Homo sapiens OX=9606 GN=HSPA9 PE=1 SV=1	0	10	166	10	4.83146e+06	10244332.8046875	3.87824e+06	262193.005859375	9658336.6796875	2557205.3046875	9956526.0859375	2991229.1015625	3287749.4296875	7.86452e+06	6164666.3203125	1.76735e+06	6.11237e+06	848761.555664063	2474663.4453125	1.6187e+07	4251230.41796875	2.83683e+06	6.11356e+06	1.667e+06	8162769.03515625	2939245.56542969	7376223	4134442.84570313	1145266.69921875	31278926.9765625	9.87469e+06	7.55641e+06	1.73754e+06	14800258.390625	5.59718e+06	2.16106e+06
D6RA73	Stress-70 protein, mitochondrial (Fragment) OS=Homo sapiens OX=9606 GN=HSPA9 PE=1 SV=1	0	4	96	4	3.75968e+06	6.87374e+06	3.24264e+06	237720	7.02577e+06	1.95603e+06	7.44964e+06	2.10495e+06	2.69414e+06	6352745	4.99944e+06	1607658	5.03031e+06	722413	1829129.8046875	1.1689e+07	3.73719e+06	2.75151e+06	4.75021e+06	1474353.7890625	7.06452e+06	2223054.14453125	5.58581e+06	3406013.3671875	1045412.13671875	2.33014e+07	8.29462e+06	5.66443e+06	1200624	1.18112e+07	3.98248e+06	1.98774e+06
A0A3B3ITN1	Stress-70 protein, mitochondrial (Fragment) OS=Homo sapiens OX=9606 GN=HSPA9 PE=1 SV=1	0	4	12	4	155232	797303	373060		755908	266981	1393156.1015625	387495	279211.93359375	653367	690912		384782	98637	213835	2.30196e+06	431625	117476	1.5414e+06	125853	357328	243463	761526	222273	39483.6	3.5238e+06	551503	742891	828484	1.36334e+06	609980	69980.5
D6RJI2	Stress-70 protein, mitochondrial (Fragment) OS=Homo sapiens OX=9606 GN=HSPA9 PE=1 SV=1	0	9	157	9	4.54167e+06	9828389.2109375	3.87824e+06	262193.005859375	8729638.0546875	2557205.3046875	9956526.0859375	2.79464e+06	3.09754e+06	7.26886e+06	5911225.0546875	1.76735e+06	6036165.1796875	848761.555664063	2474663.4453125	1.53005e+07	4251230.41796875	2.83683e+06	6.11356e+06	1.667e+06	8162769.03515625	2939245.56542969	7376223	4134442.84570313	1145266.69921875	30443879.2265625	9.87469e+06	7.55641e+06	1.73754e+06	1.45845e+07	5.59718e+06	2.16106e+06
H0YBG6	Stress-70 protein, mitochondrial (Fragment) OS=Homo sapiens OX=9606 GN=HSPA9 PE=1 SV=1	0	3	37	3	9.93179e+06	1.93672e+06	1.04006e+06		6.84129e+06	1.11957e+06	2.78953e+06	945362	5.60115e+06	6.73006e+06	8.84462e+06	1.46568e+07	1.52301e+07			5.67709e+06	3154018.8515625	2.34529e+06	1.19778e+06	1.80206e+06	8.88358e+06		4.3429e+06	999938	348525	9.93791e+06	4.09294e+06	2.83301e+06	94291624	9.62695e+06	923147	8.47679e+06
H0Y8S0	Stress-70 protein, mitochondrial (Fragment) OS=Homo sapiens OX=9606 GN=HSPA9 PE=1 SV=1	0	3	56	3	708996	1452680.03515625	411502		1.30275e+06	510856	1.70131e+06	642906		914667	865347	247462	1.1767e+06		171524.298828125	2744118.8828125	516549		852973		470242	190741.09765625	706248	241700		3371814.0703125	815400	762834	781985	1415691	377396
F2Z2I8	Stomatin-like protein 2, mitochondrial OS=Homo sapiens OX=9606 GN=STOML2 PE=1 SV=1	0	7	31	7	443973	209841	103000	8749.9345703125	273235	55171		213008.380859375	309869.07421875	3.62921e+06	2979109.8203125	473717	479731	362485.044921875	597448	2.87385e+06	211275.615234375	54464.4	297217	84832.900390625	394018.21484375	203878	173567.56640625	86589.9638671875	10668.400390625	3055299.01171875	966111.810546875	2597841.86328125	966993	545104	105053	76379.4
A0A087WYB4	Stomatin-like protein 2, mitochondrial OS=Homo sapiens OX=9606 GN=STOML2 PE=1 SV=1	0	14	60	14	443973	444374	326466.880859375	17372.712890625	728342	61950.8095703125	273934	213008.380859375	843065	7829827.3515625	6390651.9765625	715267	479731	422705.970703125	874539.919921875	5.41989e+06	491060.130859375	271419.46484375	367550	84832.900390625	1013646.58984375	236322	397798.67578125	222751.659179688	18018.6201171875	6349764.60546875	1795990.56835938	3309149.10546875	966993	1.80788e+06	339939	453789.44921875
Q9UJZ1	Stomatin-like protein 2, mitochondrial OS=Homo sapiens OX=9606 GN=STOML2 PE=1 SV=1	0	16	65	16	443973	444374	326466.880859375	17372.712890625	728342	61950.8095703125	273934	213008.380859375	843065	8637257.1640625	6.73497e+06	715267	479731	422705.970703125	874539.919921875	5.49817e+06	491060.130859375	271419.46484375	367550	84832.900390625	1191347.68359375	236322	397798.67578125	222751.659179688	18018.6201171875	6550770.85546875	1795990.56835938	3309149.10546875	966993	1.80788e+06	339939	453789.44921875
A0A6I8PRU4	Steryl-sulfatase OS=Homo sapiens OX=9606 GN=STS PE=4 SV=1	0.029	1	1	1		22953.005859375				30597.240234375		134943		100774		32546.912109375			43492.2	136895	69300.2									209741		77966.3
P08842	Steryl-sulfatase OS=Homo sapiens OX=9606 GN=STS PE=1 SV=2	0.029	1	1	1		22953.005859375				30597.240234375		134943		100774		32546.912109375			43492.2	136895	69300.2									209741		77966.3
A0A590UJT4	Steryl-sulfatase OS=Homo sapiens OX=9606 GN=STS PE=1 SV=1	0.029	1	1	1		22953.005859375				30597.240234375		134943		100774		32546.912109375			43492.2	136895	69300.2									209741		77966.3
A0A590UJL0	Steryl-sulfatase OS=Homo sapiens OX=9606 GN=STS PE=1 SV=1	0.029	1	1	1		22953.005859375				30597.240234375		134943		100774		32546.912109375			43492.2	136895	69300.2									209741		77966.3
Q15738	Sterol-4-alpha-carboxylate 3-dehydrogenase, decarboxylating OS=Homo sapiens OX=9606 GN=NSDHL PE=1 SV=2	0.002	1	1	1					39063.2		52914.1				90993.1				53802.5	443689												722446	310189		43373.5
C9JDR0	Sterol-4-alpha-carboxylate 3-dehydrogenase, decarboxylating (Fragment) OS=Homo sapiens OX=9606 GN=NSDHL PE=1 SV=1	0.002	1	1	1					39063.2		52914.1				90993.1				53802.5	443689												722446	310189		43373.5
P35610	Sterol O-acyltransferase 1 OS=Homo sapiens OX=9606 GN=SOAT1 PE=1 SV=3	0	2	7	2			54941.5		47487.6		120503		139564.87109375	314856	388119			86993.7	263602.52734375	1.25574e+06	23389.033203125		120879	5265.25	13024.9169921875	40608.2841796875	127291.60546875	25127.1831054688	11710.724609375	497897	73473.8	149288.021484375	40540.4	143307	19283.6	13734.4248046875
B1APM4	Sterol O-acyltransferase 1 (Fragment) OS=Homo sapiens OX=9606 GN=SOAT1 PE=1 SV=1	0	2	7	2			54941.5		47487.6		120503		139564.87109375	314856	388119			86993.7	263602.52734375	1.25574e+06	23389.033203125		120879	5265.25	13024.9169921875	40608.2841796875	127291.60546875	25127.1831054688	11710.724609375	497897	73473.8	149288.021484375	40540.4	143307	19283.6	13734.4248046875
Q7KZF4	Staphylococcal nuclease domain-containing protein 1 OS=Homo sapiens OX=9606 GN=SND1 PE=1 SV=1	0	3	6	3										105969	661830										656280					245192
H7C597	Staphylococcal nuclease domain-containing protein 1 (Fragment) OS=Homo sapiens OX=9606 GN=SND1 PE=1 SV=1	0	2	5	2											274826															245192
Q9GZT3	SRA stem-loop-interacting RNA-binding protein, mitochondrial OS=Homo sapiens OX=9606 GN=SLIRP PE=1 SV=1	0	8	240	8	5.2635e+06	7600625.6953125	8.28925e+06	97724	2.54942e+06	2.98843e+06	13402970.9921875	2.40814e+06	4965965.34179688	34264028.0546875	50702974.046875	916154	2389093.69726563	1972244.55078125	3.66862e+06	4.20441e+06	1117285.70898438	773588	1.33282e+06		1.29455e+06	38082.1	1.80676e+06	1312382.24609375	3646126.33984375	85814723.9921875	33413191.5078125	28750262	7146977.26953125	43363781.7421875	1.65441e+07	993250
G3V4X6	SRA stem-loop-interacting RNA-binding protein, mitochondrial OS=Homo sapiens OX=9606 GN=SLIRP PE=1 SV=1	0	6	203	6	5242471.7734375	6515755.8828125	7.23009e+06	79092.4	2.27061e+06	2.42407e+06	10627807.3828125	2.40814e+06	4622852.75390625	32982349.7265625	48635845.734375	916154	2354682.92382813	1602216.1484375	2783079.8671875	3.60714e+06	1092760.8984375	773588	1.33282e+06		1.29455e+06		1.7048e+06	1195922.8671875	3.38425e+06	76360504.8671875	31373752.1328125	2.72489e+07	7.10778e+06	40139714.0546875	1.47164e+07	993250
A0A087WUN7	SRA stem-loop-interacting RNA-binding protein, mitochondrial OS=Homo sapiens OX=9606 GN=SLIRP PE=1 SV=1	0	6	203	6	5242471.7734375	6515755.8828125	7.23009e+06	79092.4	2.27061e+06	2.42407e+06	10627807.3828125	2.40814e+06	4622852.75390625	32982349.7265625	48635845.734375	916154	2354682.92382813	1602216.1484375	2783079.8671875	3.60714e+06	1092760.8984375	773588	1.33282e+06		1.29455e+06		1.7048e+06	1195922.8671875	3.38425e+06	76360504.8671875	31373752.1328125	2.72489e+07	7.10778e+06	40139714.0546875	1.47164e+07	993250
G3V2S9	SRA stem-loop-interacting RNA-binding protein, mitochondrial OS=Homo sapiens OX=9606 GN=SLIRP PE=1 SV=1	0	6	203	6	5242471.7734375	6515755.8828125	7.23009e+06	79092.4	2.27061e+06	2.42407e+06	10627807.3828125	2.40814e+06	4622852.75390625	32982349.7265625	48635845.734375	916154	2354682.92382813	1602216.1484375	2783079.8671875	3.60714e+06	1092760.8984375	773588	1.33282e+06		1.29455e+06		1.7048e+06	1195922.8671875	3.38425e+06	76360504.8671875	31373752.1328125	2.72489e+07	7.10778e+06	40139714.0546875	1.47164e+07	993250
H0YJW7	SRA stem-loop-interacting RNA-binding protein, mitochondrial (Fragment) OS=Homo sapiens OX=9606 GN=SLIRP PE=1 SV=1	0	5	145	5	2638630.5234375	4150175.6953125	3.42329e+06		600831	1568866.4453125	5157584.1015625	2.10688e+06	2144217.25390625	17158096.7265625	23008634.1367188	550697	1016340.67382813	900486	1.50207e+06	1.87392e+06	515721	494832	819226		838626		724655	308971	1401010.5546875	35817026.9609375	12093660.3203125	1.31013e+07	2.75849e+06	18525877.6796875	6.97798e+06	657922
H0YJ40	SRA stem-loop-interacting RNA-binding protein, mitochondrial (Fragment) OS=Homo sapiens OX=9606 GN=SLIRP PE=1 SV=1	0	6	203	6	5242471.7734375	6515755.8828125	7.23009e+06	79092.4	2.27061e+06	2.42407e+06	10627807.3828125	2.40814e+06	4622852.75390625	32982349.7265625	48635845.734375	916154	2354682.92382813	1602216.1484375	2783079.8671875	3.60714e+06	1092760.8984375	773588	1.33282e+06		1.29455e+06		1.7048e+06	1195922.8671875	3.38425e+06	76360504.8671875	31373752.1328125	2.72489e+07	7.10778e+06	40139714.0546875	1.47164e+07	993250
H0YJU7	SRA stem-loop-interacting RNA-binding protein, mitochondrial (Fragment) OS=Homo sapiens OX=9606 GN=SLIRP PE=1 SV=1	0	3	27	3	628420	532599	182140			56220.6	503976	715471	478786	3.19291e+06	3.62011e+06	256532							298096				260153		57173.2	1.35118e+07	3102394.6484375	3.58357e+06	813959	5.42675e+06	1.24149e+06
H0YJI1	SRA stem-loop-interacting RNA-binding protein, mitochondrial (Fragment) OS=Homo sapiens OX=9606 GN=SLIRP PE=1 SV=1	0	1	58	1	2.60384e+06	2.36558e+06	3.8068e+06	79092.4	1.66978e+06	855202	5.47022e+06	301257	2.47864e+06	15824253	25627211.5976563	365457	1.33834e+06	701730	1281005.0234375	1.73321e+06	577040	278756	513594		455928		980143	886952	1983242.0546875	4.05435e+07	1.92801e+07	1.41477e+07	4349291	2.16138e+07	7.73842e+06	335329
H0YJ07	SRA stem-loop-interacting RNA-binding protein, mitochondrial (Fragment) OS=Homo sapiens OX=9606 GN=SLIRP PE=1 SV=1	0	3	27	3	628420	532599	182140			56220.6	503976	715471	478786	3.19291e+06	3.62011e+06	256532							298096				260153		57173.2	1.35118e+07	3102394.6484375	3.58357e+06	813959	5.42675e+06	1.24149e+06
A0A499FI31	Squamous cell carcinoma antigen recognized by T-cells 3 OS=Homo sapiens OX=9606 GN=SART3 PE=1 SV=1	0.029	1	3	1
F8W667	Squamous cell carcinoma antigen recognized by T-cells 3 OS=Homo sapiens OX=9606 GN=SART3 PE=1 SV=1	0.029	1	3	1
A0A494C0L2	Squamous cell carcinoma antigen recognized by T-cells 3 OS=Homo sapiens OX=9606 GN=SART3 PE=1 SV=1	0.029	1	3	1
Q15020	Squamous cell carcinoma antigen recognized by T-cells 3 OS=Homo sapiens OX=9606 GN=SART3 PE=1 SV=1	0.029	1	3	1
P23246	Splicing factor, proline- and glutamine-rich OS=Homo sapiens OX=9606 GN=SFPQ PE=1 SV=2	0	14	111	13	118306	6090148.4765625	3682281.39453125		223966	255381	4965418.9921875	429555	507519	4584572.1796875	5632116.2265625		539086	236522	1200798.97265625	878017		390141	8.31799e+06		3.21827e+06	596521.806640625	1069577.7890625	881113.53515625	766736	11646018.359375	9.79283e+06	2.16129e+06	1.51869e+06	1.1084e+06	2.05694e+06	394881.912109375
H0Y9K7	Splicing factor, proline- and glutamine-rich (Fragment) OS=Homo sapiens OX=9606 GN=SFPQ PE=1 SV=1	0.002	1	1	1										167773																136438
P26368	Splicing factor U2AF 65 kDa subunit OS=Homo sapiens OX=9606 GN=U2AF2 PE=1 SV=4	0.002	1	4	1			278492				361586				278283								229059				153969			561858	244400			260251
A0A1B0GW87	Splicing factor U2AF 35 kDa subunit OS=Homo sapiens OX=9606 GN=U2AF1L5 PE=4 SV=1	0.007	1	4	1			18211.392578125				72617				39980.6								60068.8				87618.7			296749	97431.2			123054	43732.4
Q01081	Splicing factor U2AF 35 kDa subunit OS=Homo sapiens OX=9606 GN=U2AF1 PE=1 SV=3	0	2	14	2		222473	113197.267578125				340125				199192				101945				473102.87890625				281795.97265625			710702	285091			123054	163892
M0QYK5	Splicing factor U2AF 26 kDa subunit OS=Homo sapiens OX=9606 GN=U2AF1L4 PE=4 SV=1	0.007	1	4	1			18211.392578125				72617				39980.6								60068.8				87618.7			296749	97431.2			123054	43732.4
K7EJH3	Splicing factor U2AF 26 kDa subunit OS=Homo sapiens OX=9606 GN=U2AF1L4 PE=4 SV=1	0.007	1	4	1			18211.392578125				72617				39980.6								60068.8				87618.7			296749	97431.2			123054	43732.4
K7EJM7	Splicing factor U2AF 26 kDa subunit OS=Homo sapiens OX=9606 GN=U2AF1L4 PE=4 SV=1	0.007	1	4	1			18211.392578125				72617				39980.6								60068.8				87618.7			296749	97431.2			123054	43732.4
Q8WU68	Splicing factor U2AF 26 kDa subunit OS=Homo sapiens OX=9606 GN=U2AF1L4 PE=1 SV=2	0.007	1	4	1			18211.392578125				72617				39980.6								60068.8				87618.7			296749	97431.2			123054	43732.4
Q9Y3B4	Splicing factor 3B subunit 6 OS=Homo sapiens OX=9606 GN=SF3B6 PE=1 SV=1	0.027	1	1	1				13309.2		90609.1	443790		59443.8	210978	230399	103210		27179.271484375		312026			157121			22710.630859375	99640.9			290535	151650				99522.5
Q15427	Splicing factor 3B subunit 4 OS=Homo sapiens OX=9606 GN=SF3B4 PE=1 SV=1	0	1	3	1
Q15393	Splicing factor 3B subunit 3 OS=Homo sapiens OX=9606 GN=SF3B3 PE=1 SV=4	0	7	38	7		1021677.5859375	638925.91796875				1.95811e+06		66200.6	323858	1.51398e+06	89849.7			117937	2.47724e+06	211365	186732	610977	234297	391317	56389.7	1.06205e+06			7.56373e+06	1.79284e+06	679487		4.31173e+06	418755
I3L4G7	Splicing factor 3B subunit 3 (Fragment) OS=Homo sapiens OX=9606 GN=SF3B3 PE=1 SV=1	0.001	1	11	1		582060
Q13435	Splicing factor 3B subunit 2 OS=Homo sapiens OX=9606 GN=SF3B2 PE=1 SV=2	0	9	38	9	300064	579962	447905.63671875		85484.8	494018	3162422.3828125	169773	104733	597090	1306172.0546875	162723	630411	90156.5	262663.32421875	2.40797e+06	310564	127241	566136	87583.1	2.20001e+06	114450.047851563	1204144.8984375	203881	49826.2	6.09984e+06	1.42815e+06		940664	2.77197e+06	793264
E9PPJ0	Splicing factor 3B subunit 2 OS=Homo sapiens OX=9606 GN=SF3B2 PE=1 SV=1	0	9	38	9	300064	579962	447905.63671875		85484.8	494018	3162422.3828125	169773	104733	597090	1306172.0546875	162723	630411	90156.5	262663.32421875	2.40797e+06	310564	127241	566136	87583.1	2.20001e+06	114450.047851563	1204144.8984375	203881	49826.2	6.09984e+06	1.42815e+06		940664	2.77197e+06	793264
E9PJ04	Splicing factor 3B subunit 2 (Fragment) OS=Homo sapiens OX=9606 GN=SF3B2 PE=1 SV=8	0	7	34	7	300064	579962	251009.79296875		85484.8	334315	2258233.2421875	169773	104733	263120	931084	162723	538496	90156.5	205757	1.80269e+06	127772	47671.6	566136		1.96236e+06	114450.047851563	861398	79086.1		4.98497e+06	1.1486e+06		940664	2.1136e+06	657256
E9PIL8	Splicing factor 3B subunit 2 (Fragment) OS=Homo sapiens OX=9606 GN=SF3B2 PE=1 SV=8	0	1	6	1		116528					639380				439206					538965			179530				302392			1.35697e+06	389576			697990	142771
H0YCG1	Splicing factor 3B subunit 2 (Fragment) OS=Homo sapiens OX=9606 GN=SF3B2 PE=1 SV=1	0	6	23	6		184333	24449.2				1446298.6796875				615732					1.26322e+06			179530		1759771	13408.7744140625	432611			3.57401e+06	724122			1.3284e+06	234942
E9PJT3	Splicing factor 3B subunit 2 (Fragment) OS=Homo sapiens OX=9606 GN=SF3B2 PE=1 SV=1	0	4	23	4	300064	512156	226561		85484.8	334315	1.80912e+06	169773	104733	263120	931084	162723	538496	90156.5	205757	1.80269e+06	127772	47671.6	566136		1.96236e+06	101041	731178	79086.1		3.99395e+06	814058		940664	1.48318e+06	565085
H0YEX5	Splicing factor 3B subunit 2 (Fragment) OS=Homo sapiens OX=9606 GN=SF3B2 PE=1 SV=1	0.026	1	1	1							256047				76528		91914.7								121648
O75533	Splicing factor 3B subunit 1 OS=Homo sapiens OX=9606 GN=SF3B1 PE=1 SV=3	0	12	62	12	6779339.69726563	2.08743e+06	2999841.01953125	110202	9478874.16796875	1863120.7265625	8669980.1640625	7348767.96484375	3701101.42382813	10552002.2763672	9605157.69921875	5610099.47460938	7.04006e+06	961191.927734375	811968.263671875	10609983.6220703	6752733.33398438	1.61924e+06	4.21659e+06	2475485	5446325.25976563	859261	5539257.3984375	1888899.05859375	727840.994140625	20625757.2050781	5896531.85351563	12528968.2729492	12467997.8515625	13588091.765625	2527169.25292969	1.35493e+06
F8WC19	Splicing factor 3B subunit 1 OS=Homo sapiens OX=9606 GN=SF3B1 PE=1 SV=1	0.002	1	8	1		89838.5	254639		107434		497696	82023.6		205432	282240	64519.2		44027.4	77671.6	402241	125302		272011		300078	47659.4	340225	124533		983852	266977	182369		639135	157509
B4DGZ4	Splicing factor 3B subunit 1 OS=Homo sapiens OX=9606 GN=SF3B1 PE=1 SV=1	0.002	1	8	1		89838.5	254639		107434		497696	82023.6		205432	282240	64519.2		44027.4	77671.6	402241	125302		272011		300078	47659.4	340225	124533		983852	266977	182369		639135	157509
A0A494C1M2	Splicing factor 3B subunit 1 OS=Homo sapiens OX=9606 GN=SF3B1 PE=1 SV=1	0.002	1	8	1		89838.5	254639		107434		497696	82023.6		205432	282240	64519.2		44027.4	77671.6	402241	125302		272011		300078	47659.4	340225	124533		983852	266977	182369		639135	157509
Q12874	Splicing factor 3A subunit 3 OS=Homo sapiens OX=9606 GN=SF3A3 PE=1 SV=1	0.032	1	1	1		166969					354035			242808	547345	189401									425442				18670.306640625	855306			77596.5	567316	139081
Q15428	Splicing factor 3A subunit 2 OS=Homo sapiens OX=9606 GN=SF3A2 PE=1 SV=2	0.004	1	5	1		136552	7731.19482421875			56815.2	152606	224698		64850.1	82274.9		220020		13946.5			59856.6	70409.1			28709.787109375	74496.6			200821	44041.5	80231.7		101373	58699
K7EMT0	Splicing factor 3A subunit 2 (Fragment) OS=Homo sapiens OX=9606 GN=SF3A2 PE=1 SV=2	0.004	1	5	1		136552	7731.19482421875			56815.2	152606	224698		64850.1	82274.9		220020		13946.5			59856.6	70409.1			28709.787109375	74496.6			200821	44041.5	80231.7		101373	58699
Q15459	Splicing factor 3A subunit 1 OS=Homo sapiens OX=9606 GN=SF3A1 PE=1 SV=1	0	4	7	4		248846	47933.8			214860.12109375	1.17666e+06			55396.9	121915				65814.8	602902	60991.2						254750	59276.6		1.48193e+06	139051			479613	221761
Q15637	Splicing factor 1 OS=Homo sapiens OX=9606 GN=SF1 PE=1 SV=4	0	5	24	5	289914	595103	176449	134152	239011	286840	566281	386442.76171875	545967	1.07175e+06	752785	384053	565160	330968.337890625	878361.434570313	826485	2594693	637260	1.2916e+06	1.09307e+06	2.31525e+07	714423	900204	1947020.73828125	171062.072265625	2.15951e+06	330324		855673	703495	603673	53688.2
F8WEV5	Splicing factor 1 OS=Homo sapiens OX=9606 GN=SF1 PE=1 SV=1	0.001	1	2	1								196068							629308					336021		105686		732762		146737					325829
H7C561	Splicing factor 1 (Fragment) OS=Homo sapiens OX=9606 GN=SF1 PE=1 SV=8	0	1	14	1	74271.7	94389.9			136868	77921.5	216792	148624	132386	256612	178018	96882.6	206938	58184.2	59587.5	369737	700033	188136	234333	240387	468809	185997	342049	337365	28731.603515625	699154	84541.1		353762	477382	126297	53688.2
C9J792	Splicing factor 1 (Fragment) OS=Homo sapiens OX=9606 GN=SF1 PE=1 SV=1	0.002	1	1	1										248885
Q9P013	Spliceosome-associated protein CWC15 homolog OS=Homo sapiens OX=9606 GN=CWC15 PE=1 SV=2	0	1	7	1	822476		68936			77772.7	126991						1.68127e+06	26636.509765625	33153.8		53407						102877	42584.4		528543	270293		4.07564e+06	457889	225229	227734
Q13838	Spliceosome RNA helicase DDX39B OS=Homo sapiens OX=9606 GN=DDX39B PE=1 SV=1	0	2	6	2	306710			343285	576522		132548	539380	218779	660794	636302	371652	664236		454774	1.17926e+06	378280		323672			374888	224447			1527671	459652	230498	491788	1.05791e+06
H0Y400	Spliceosome RNA helicase DDX39B (Fragment) OS=Homo sapiens OX=9606 GN=DDX39B PE=1 SV=1	0	1	3	1					222733		132548	264824	218779	378759	354155		357570			879892							224447			753619	266358			496227
A0A0G2JJZ9	Spliceosome RNA helicase DDX39B (Fragment) OS=Homo sapiens OX=9606 GN=DDX39B PE=1 SV=1	0	1	3	1					222733		132548	264824	218779	378759	354155		357570			879892							224447			753619	266358			496227
Q96SI9	Spermatid perinuclear RNA-binding protein OS=Homo sapiens OX=9606 GN=STRBP PE=1 SV=1	0	4	21	1
Q9H254	Spectrin beta chain, non-erythrocytic 4 OS=Homo sapiens OX=9606 GN=SPTBN4 PE=1 SV=2	0	1	5	1	84583.6	457144			110526	49873.1		264323		1.25508e+06	267878															571022	228160			188689
M0QZQ3	Spectrin beta chain OS=Homo sapiens OX=9606 GN=SPTBN4 PE=3 SV=1	0	1	5	1	84583.6	457144			110526	49873.1		264323		1.25508e+06	267878															571022	228160			188689
C9JY79	Spectrin beta chain OS=Homo sapiens OX=9606 GN=SPTBN4 PE=2 SV=2	0	1	5	1	84583.6	457144			110526	49873.1		264323		1.25508e+06	267878															571022	228160			188689
Q9Y512	Sorting and assembly machinery component 50 homolog OS=Homo sapiens OX=9606 GN=SAMM50 PE=1 SV=3	0	4	17	4	153749.07421875	668760.76171875	113095	7004.21240234375	354002	347136	350433.08203125	635337	240565	1.86512e+06	2.00142e+06	69405.4	686825		193382.97265625	2.32e+06	393368		910938	61510.5	1.42203e+06	262358	844567	106577	131584.235351563	8.08324e+06	4020903.0078125	1.48065e+06		3.96653e+06	1594512.3828125
Q99523	Sortilin OS=Homo sapiens OX=9606 GN=SORT1 PE=1 SV=3	0.002	1	2	1						92839.5									22420.9	546623								99445.3							181217
A0A0J9YX61	Sortilin (Fragment) OS=Homo sapiens OX=9606 GN=SORT1 PE=1 SV=3	0.002	1	2	1						92839.5									22420.9	546623								99445.3							181217
A0A0J9YVX1	Sortilin (Fragment) OS=Homo sapiens OX=9606 GN=SORT1 PE=1 SV=1	0.002	1	2	1						92839.5									22420.9	546623								99445.3							181217
C9J0K6	Sorcin OS=Homo sapiens OX=9606 GN=SRI PE=1 SV=1	0	3	5	3	119487	664434					1.08265e+06	120396		21863.9	499080	55373.1	216072				495990	65998.8			166272		71704.9				692477	156046		325824
P30626	Sorcin OS=Homo sapiens OX=9606 GN=SRI PE=1 SV=1	0	3	5	3	119487	664434					1.08265e+06	120396		21863.9	499080	55373.1	216072				495990	65998.8			166272		71704.9				692477	156046		325824
A0A6I8PIS1	Sorbitol dehydrogenase OS=Homo sapiens OX=9606 GN=SORD PE=4 SV=1	0.011	1	1	1			40695.9					369159				35103		24335.693359375		96216.7						16997.1	46385.9			109256	107747				113100
Q00796	Sorbitol dehydrogenase OS=Homo sapiens OX=9606 GN=SORD PE=1 SV=4	0.011	1	1	1			40695.9					369159				35103		24335.693359375		96216.7						16997.1	46385.9			109256	107747				113100
O94875	Sorbin and SH3 domain-containing protein 2 OS=Homo sapiens OX=9606 GN=SORBS2 PE=1 SV=3	0	3	4	3	130988	1.56732e+06	150361.65234375			79469.5	66930.2		59563.9	77316.716796875	149229.80859375								257734		294929			31742.341796875		248730	169305.41015625	452704		93866.1		260861
H7BXR3	Sorbin and SH3 domain-containing protein 2 (Fragment) OS=Homo sapiens OX=9606 GN=SORBS2 PE=1 SV=1	0	3	4	3	130988	1.56732e+06	150361.65234375			79469.5	66930.2		59563.9	77316.716796875	149229.80859375								257734		294929			31742.341796875		248730	169305.41015625	452704		93866.1		260861
H7BZK1	Sorbin and SH3 domain-containing protein 2 (Fragment) OS=Homo sapiens OX=9606 GN=SORBS2 PE=1 SV=1	0	3	4	3	130988	1.56732e+06	150361.65234375			79469.5	66930.2		59563.9	77316.716796875	149229.80859375								257734		294929			31742.341796875		248730	169305.41015625	452704		93866.1		260861
H7C1R7	Sorbin and SH3 domain-containing protein 2 (Fragment) OS=Homo sapiens OX=9606 GN=SORBS2 PE=1 SV=1	0	3	4	3	130988	1.56732e+06	150361.65234375			79469.5	66930.2		59563.9	77316.716796875	149229.80859375								257734		294929			31742.341796875		248730	169305.41015625	452704		93866.1		260861
H7BZX1	Sorbin and SH3 domain-containing protein 2 (Fragment) OS=Homo sapiens OX=9606 GN=SORBS2 PE=1 SV=1	0	2	2	2	130988	946198	150361.65234375			79469.5	66930.2		59563.9	77316.716796875	63145.3								257734		294929			31742.341796875		248730	169305.41015625	452704		93866.1		260861
Q8N357	Solute carrier family 35 member F6 OS=Homo sapiens OX=9606 GN=SLC35F6 PE=1 SV=1	0	1	9	1	40587.9				130631		136990		149909	421537	658431	82482.2	127971	130449	144951	1.01851e+06	70420.4					55356.2	165129	128627	18551.658203125	467541	164120	251655		324359	98223.1
Q96K37	Solute carrier family 35 member E1 OS=Homo sapiens OX=9606 GN=SLC35E1 PE=1 SV=2	0	1	3	1
B4DP62	Solute carrier family 25 (Mitochondrial carrier citrate transporter), member 1, isoform CRA_b OS=Homo sapiens OX=9606 GN=SLC25A1 PE=1 SV=1	0	2	10	2	31083.5	327623	142955		149709	197606	516091	67408.6	90204.1	284096	235200	52707.4		71209.4	261093	799684	86024.2	91058.1		40451.7	155912	23382	146664	30996.466796875		1.38472e+06	439003	386950	2.1232e+06	302947	241902	253919
P11166	Solute carrier family 2, facilitated glucose transporter member 1 OS=Homo sapiens OX=9606 GN=SLC2A1 PE=1 SV=2	0	4	7	4	279757	533892			399675	113560	371335		473877	1.15771e+06	1.81569e+06	236512		89651.3		3.69286e+06	420096		290267		738438		80977.3	99096.4		967438	544927	946316		1.02684e+06	150777	103539
P54709	Sodium/potassium-transporting ATPase subunit beta-3 OS=Homo sapiens OX=9606 GN=ATP1B3 PE=1 SV=1	0	3	5	3					238676		1.13035e+06			462291	384605	1.16824e+06				3.3236e+06	1.39319e+06					29430.880859375			206048			1.0145e+06
C9J6S2	Sodium/potassium-transporting ATPase subunit beta-3 OS=Homo sapiens OX=9606 GN=ATP1B3 PE=1 SV=1	0	2	2	2							1.13035e+06			87916		1.16824e+06				2.62024e+06	1.39319e+06					29430.880859375			206048			1.0145e+06
C9JXZ1	Sodium/potassium-transporting ATPase subunit beta-3 (Fragment) OS=Homo sapiens OX=9606 GN=ATP1B3 PE=1 SV=1	0	1	3	1					238676					374375	384605					703360
C9JA36	Sodium/potassium-transporting ATPase subunit beta-3 (Fragment) OS=Homo sapiens OX=9606 GN=ATP1B3 PE=1 SV=1	0	1	3	1					238676					374375	384605					703360
Q13733	Sodium/potassium-transporting ATPase subunit alpha-4 OS=Homo sapiens OX=9606 GN=ATP1A4 PE=1 SV=3	0	4	27	4	638919	90776.4	247919.10546875		1.32972e+06		838533	3.14518e+06	1.18361e+06	2.55692e+06	1.88606e+06		652502	65270.3	77635.2	5.18732e+06	274258	149571	330436	522974	2.81453e+06	61445.2	672270			2.67016e+06	353127	851748		1136098.7734375	249481
E9PRA5	Sodium/potassium-transporting ATPase subunit alpha-4 OS=Homo sapiens OX=9606 GN=ATP1A4 PE=1 SV=1	0	1	7	1	287782	90776.4	112368		656079		266516		457918	820082	782940					1.87811e+06										832944	125229	344445		445384
P13637	Sodium/potassium-transporting ATPase subunit alpha-3 OS=Homo sapiens OX=9606 GN=ATP1A3 PE=1 SV=3	0	11	114	11	2.24301e+06	2262736.0078125	1.28558e+06	50251.072265625	4866598.8359375	639876	3057714	3682858.9765625	4388412.73828125	8375996.3828125	9.38056e+06	950054	3.15774e+06	491094	726279	18775966.5546875	1380310.9140625	594214	1.11742e+06	617352	3.21544e+06	395103.482421875	1.6652e+06	861752	240524	1.12348e+07	1.46701e+06	4.65863e+06	916250	5581640.9453125	1059430.7265625	1.58948e+06
A0A0A0MT26	Sodium/potassium-transporting ATPase subunit alpha-3 OS=Homo sapiens OX=9606 GN=ATP1A3 PE=1 SV=1	0	11	114	11	2.24301e+06	2262736.0078125	1.28558e+06	50251.072265625	4866598.8359375	639876	3057714	3682858.9765625	4388412.73828125	8375996.3828125	9.38056e+06	950054	3.15774e+06	491094	726279	18775966.5546875	1380310.9140625	594214	1.11742e+06	617352	3.21544e+06	395103.482421875	1.6652e+06	861752	240524	1.12348e+07	1.46701e+06	4.65863e+06	916250	5581640.9453125	1059430.7265625	1.58948e+06
M0QXF2	Sodium/potassium-transporting ATPase subunit alpha-3 (Fragment) OS=Homo sapiens OX=9606 GN=ATP1A3 PE=1 SV=2	0	2	33	2	651754	739539	537542		1.2322e+06	160861	940380		876816	1.82229e+06	2.27588e+06	206980	276636	71535.3	86548.6	3.93059e+06	409092	150331	319634			83744.5	391012	184481	73398.2	2.82383e+06	513907	927225		1.2847e+06	213238
P50993	Sodium/potassium-transporting ATPase subunit alpha-2 OS=Homo sapiens OX=9606 GN=ATP1A2 PE=1 SV=1	0	9	84	9	1.49286e+06	1255285.6171875	825120	8598.05	2999988.5234375	639876	2.10246e+06	3.28189e+06	2772946.48828125	5.14848e+06	6.16302e+06	473610	1.15606e+06	236039	312621	12276997.9921875	915412	299901	1.11742e+06	522974	3.21544e+06	270130.326171875	1.26926e+06	620030	180496	7.96423e+06	964638	3.51854e+06	916250	4425525.3515625	963300	1403022
P05023	Sodium/potassium-transporting ATPase subunit alpha-1 OS=Homo sapiens OX=9606 GN=ATP1A1 PE=1 SV=1	0	23	209	23	4500166.6796875	4833801.4765625	3162769.78222656	50251.072265625	10307701.8320313	1.42582e+06	6473970.66015625	4122460.5078125	7991131.3359375	1.81512e+07	20472011.2109375	2031028.71484375	4.3607e+06	1307832.1171875	2372055.01367188	37486575.0546875	3330127.87109375	3.51151e+06	5.54801e+06	1625910.0390625	1.28571e+07	1024484.77148438	6722065.7109375	3.9378e+06	1.71562e+06	24960537.8203125	5.88653e+06	11768373.4453125	3.18921e+06	15889683.6757813	5.12347e+06	6405497.9140625
Q5TC01	Sodium/potassium-transporting ATPase subunit alpha-1 (Fragment) OS=Homo sapiens OX=9606 GN=ATP1A1 PE=1 SV=1	0	2	21	2	692931	1004265.5078125	715894		1.29555e+06		1.04257e+06		1.05197e+06	1.97398e+06	2.34083e+06	276210		347011	603259	4.65427e+06		383326	849958		533289	267045	895842	457992	286553	2.98424e+06	732494	1.29452e+06		1.49532e+06	759826
Q5TC02	Sodium/potassium-transporting ATPase subunit alpha-1 (Fragment) OS=Homo sapiens OX=9606 GN=ATP1A1 PE=1 SV=1	0.007	1	14	1	405150	913489	603526		639470		776052		594048	1.15389e+06	1.55789e+06	276210		347011	603259	2.77616e+06		383326	849958		533289	267045	895842	457992	286553	2151301	607265	950080		1.04993e+06	759826
A0A2R8YEY8	Sodium/potassium-transporting ATPase subunit alpha OS=Homo sapiens OX=9606 PE=3 SV=1	0	11	114	11	2.24301e+06	2262736.0078125	1.28558e+06	50251.072265625	4866598.8359375	639876	3057714	3682858.9765625	4388412.73828125	8375996.3828125	9.38056e+06	950054	3.15774e+06	491094	726279	18775966.5546875	1380310.9140625	594214	1.11742e+06	617352	3.21544e+06	395103.482421875	1.6652e+06	861752	240524	1.12348e+07	1.46701e+06	4.65863e+06	916250	5581640.9453125	1059430.7265625	1.58948e+06
M0R116	Sodium/potassium-transporting ATPase subunit alpha OS=Homo sapiens OX=9606 GN=ATP1A3 PE=1 SV=1	0	11	114	11	2.24301e+06	2262736.0078125	1.28558e+06	50251.072265625	4866598.8359375	639876	3057714	3682858.9765625	4388412.73828125	8375996.3828125	9.38056e+06	950054	3.15774e+06	491094	726279	18775966.5546875	1380310.9140625	594214	1.11742e+06	617352	3.21544e+06	395103.482421875	1.6652e+06	861752	240524	1.12348e+07	1.46701e+06	4.65863e+06	916250	5581640.9453125	1059430.7265625	1.58948e+06
B1AKY9	Sodium/potassium-transporting ATPase subunit alpha OS=Homo sapiens OX=9606 GN=ATP1A2 PE=1 SV=1	0	9	84	9	1.49286e+06	1255285.6171875	825120	8598.05	2999988.5234375	639876	2.10246e+06	3.28189e+06	2772946.48828125	5.14848e+06	6.16302e+06	473610	1.15606e+06	236039	312621	12276997.9921875	915412	299901	1.11742e+06	522974	3.21544e+06	270130.326171875	1.26926e+06	620030	180496	7.96423e+06	964638	3.51854e+06	916250	4425525.3515625	963300	1403022
H0Y7C1	Sodium/potassium-transporting ATPase subunit alpha (Fragment) OS=Homo sapiens OX=9606 GN=ATP1A2 PE=1 SV=1	0	7	51	7	841102	515747	287577	8598.05	1767792.2109375	479015	1.16208e+06	3.28189e+06	1896130.64453125	3.32619e+06	3.88714e+06	266630	879421	164503	226072	8346408.7421875	506320	149571	797782	522974	3.21544e+06	186385.841796875	878251	435549	107098	5.1404e+06	450732	2.59132e+06	916250	3140827.1015625	750062	1403022
Q9Y6M7	Sodium bicarbonate cotransporter 3 OS=Homo sapiens OX=9606 GN=SLC4A7 PE=1 SV=2	0.029	1	1	1																58594.6
P31641	Sodium- and chloride-dependent taurine transporter OS=Homo sapiens OX=9606 GN=SLC6A6 PE=1 SV=2	0	1	5	1										20768.5	35760					380331							36676.8			303396		124767		173605	24707.822265625
G3V4X8	SNW domain-containing protein 1 OS=Homo sapiens OX=9606 GN=SNW1 PE=1 SV=1	0	2	4	2		105118	118234								146244	52830			12390.4775390625	71638.4			145322				87508.1			813702	236563.73046875	119131	490800	202450	196588
Q13573	SNW domain-containing protein 1 OS=Homo sapiens OX=9606 GN=SNW1 PE=1 SV=1	0	4	9	4		105118	165236.21484375				45286			24878.880859375	233351.068359375	52830			21531.4052734375	299068		236793	187679				87508.1	21108.291015625		1.3898e+06	305171.01953125	164772	490800	603184	228062.572265625
G3V3A4	SNW domain-containing protein 1 OS=Homo sapiens OX=9606 GN=SNW1 PE=1 SV=1	0	4	9	4		105118	165236.21484375				45286			24878.880859375	233351.068359375	52830			21531.4052734375	299068		236793	187679				87508.1	21108.291015625		1.3898e+06	305171.01953125	164772	490800	603184	228062.572265625
G3V5R3	SNW domain-containing protein 1 (Fragment) OS=Homo sapiens OX=9606 GN=SNW1 PE=1 SV=1	0	1	3	1							45286				58702.4					79651.3		236793								293632	68607.3			238492
S4R3P3	Small nuclear ribonucleoprotein-associated proteins B and B' OS=Homo sapiens OX=9606 GN=SNRPB PE=4 SV=1	0.02	1	1	1					182397		314634	109920	180871	408528	489744		222953				102160			59267.7						186680			286907
P14678	Small nuclear ribonucleoprotein-associated proteins B and B' OS=Homo sapiens OX=9606 GN=SNRPB PE=1 SV=2	0.02	1	1	1					182397		314634	109920	180871	408528	489744		222953				102160			59267.7						186680			286907
P63162	Small nuclear ribonucleoprotein-associated protein N OS=Homo sapiens OX=9606 GN=SNRPN PE=1 SV=1	0.02	1	1	1					182397		314634	109920	180871	408528	489744		222953				102160			59267.7						186680			286907
J3KRY3	Small nuclear ribonucleoprotein-associated protein N (Fragment) OS=Homo sapiens OX=9606 GN=SNRPN PE=4 SV=1	0.02	1	1	1					182397		314634	109920	180871	408528	489744		222953				102160			59267.7						186680			286907
J3QLE5	Small nuclear ribonucleoprotein-associated protein N (Fragment) OS=Homo sapiens OX=9606 GN=SNRPN PE=1 SV=1	0.02	1	1	1					182397		314634	109920	180871	408528	489744		222953				102160			59267.7						186680			286907
P62318	Small nuclear ribonucleoprotein Sm D3 OS=Homo sapiens OX=9606 GN=SNRPD3 PE=1 SV=1	0	2	15	2	251053	80449.8	230726		444943		1.03282e+06	392606	233500	893737	1.31782e+06		421062			1.9349e+06	316150.73046875		1.00405e+06		378868		370372			3.29589e+06	642153	660047		1.85609e+06
K7ERG4	Small nuclear ribonucleoprotein Sm D2 OS=Homo sapiens OX=9606 GN=SNRPD2 PE=1 SV=1	0	2	37	2	143745	1.65063e+06	1.32303e+06	12086.5	170076	729722	2.14284e+06	526865	287124	853219	1.31191e+06	82405.6	469872	200662	924286	1875850.16015625	381408	1061015.7890625	2.86603e+06	38254.9	601085	332659	876818	500312	427986.66015625	4123223.7109375	1.35842e+06	604193		2.08078e+06	929680
P62316	Small nuclear ribonucleoprotein Sm D2 OS=Homo sapiens OX=9606 GN=SNRPD2 PE=1 SV=1	0	3	42	3	219154	1720595.8984375	1.55902e+06	12086.5	428973	805669	2.48563e+06	526865	392803	1.32314e+06	1964248	82405.6	577845	200662	924286	2305793.00390625	466929	1061015.7890625	3.29884e+06	38254.9	887114	349498.99609375	1.14373e+06	500312	427986.66015625	5485065.3359375	2.2213e+06	604193		3.15341e+06	1.21983e+06
K7EJB5	Small nuclear ribonucleoprotein Sm D2 OS=Homo sapiens OX=9606 GN=SNRPD2 PE=1 SV=1	0.002	1	5	1	75409.4	69961.3	235992		258897	75947	342789		105680	469916	652340		107973			429943	85520.5		432809		286029	16840.2	266916			1.36184e+06	862882			1.07263e+06	290150
J3QLI9	Small nuclear ribonucleoprotein Sm D1 OS=Homo sapiens OX=9606 GN=SNRPD1 PE=1 SV=1	0	2	5	2							112903	195092		458031	268391					669777			407006				233133			519580				330245
P62314	Small nuclear ribonucleoprotein Sm D1 OS=Homo sapiens OX=9606 GN=SNRPD1 PE=1 SV=1	0	3	6	3			68209.8				112903	195092		616409	268391		370541			950706			407006	155870	578036		384037	130902		519580	81948.9	205354	825810	678504	210083	122341
P62306	Small nuclear ribonucleoprotein F OS=Homo sapiens OX=9606 GN=SNRPF PE=1 SV=1	0	1	19	1		615171	625568			99413.9	403656			246759	436820			38796.3	91941.4	280102	134551	182054	1.17857e+06				257526	117928		943324	1.04451e+06	348637		529680	254132
A6NHK2	Small nuclear ribonucleoprotein E OS=Homo sapiens OX=9606 GN=SNRPE PE=1 SV=1	0.004	1	6	1	88898.5		336451				585537		99156.1	215792	589996		119700			222305		103302	537542				316596			730279	525641	222190		388990
P62304	Small nuclear ribonucleoprotein E OS=Homo sapiens OX=9606 GN=SNRPE PE=1 SV=1	0.004	1	6	1	88898.5		336451				585537		99156.1	215792	589996		119700			222305		103302	537542				316596			730279	525641	222190		388990
Q5T750	Skin-specific protein 32 OS=Homo sapiens OX=9606 GN=XP32 PE=1 SV=1	0.006	1	1	1	333712			14325.2021484375	240555						363269	178802	513174			555731					868695					304068		259349	4.95166e+06	234565
Q29RF7	Sister chromatid cohesion protein PDS5 homolog A OS=Homo sapiens OX=9606 GN=PDS5A PE=1 SV=1	0.003	1	1	1		83015.6	39373.8		35091.4		102204			57486.8			71328	30933.060546875	38970	375134	24444.658203125	21507.3		32210.369140625		38813.4	105044	23494.5	9501.8369140625	481690	155671	158397		99065.3	85898.6
Q04837	Single-stranded DNA-binding protein, mitochondrial OS=Homo sapiens OX=9606 GN=SSBP1 PE=1 SV=1	0	2	10	2		783168	260436			430384	746632				585598				173835	756630			908439				414641	149406		937887	776776	1.09661e+06		312471	477595	414975
C9K0U8	Single-stranded DNA-binding protein, mitochondrial (Fragment) OS=Homo sapiens OX=9606 GN=SSBP1 PE=1 SV=1	0	2	10	2		783168	260436			430384	746632				585598				173835	756630			908439				414641	149406		937887	776776	1.09661e+06		312471	477595	414975
A0A0G2JLD8	Single-stranded DNA-binding protein, mitochondrial (Fragment) OS=Homo sapiens OX=9606 GN=SSBP1 PE=1 SV=1	0	2	10	2		783168	260436			430384	746632				585598				173835	756630			908439				414641	149406		937887	776776	1.09661e+06		312471	477595	414975
E7EUY5	Single-stranded DNA-binding protein, mitochondrial (Fragment) OS=Homo sapiens OX=9606 GN=SSBP1 PE=1 SV=1	0	2	10	2		783168	260436			430384	746632				585598				173835	756630			908439				414641	149406		937887	776776	1.09661e+06		312471	477595	414975
C9JA28	Signal sequence receptor subunit gamma OS=Homo sapiens OX=9606 GN=SSR3 PE=1 SV=1	0	1	9	1	124262							179372	272393	777241	1.0583e+06		103066			1.28715e+06			135977							969542		308347
A6NLM8	Signal sequence receptor subunit delta OS=Homo sapiens OX=9606 GN=SSR4 PE=1 SV=1	0	2	10	2	176195				270836			386211	236858	812836	991482	97334.7	182085			509548					463820		197834			377791	154840	263135		460823
C9IZQ1	Signal sequence receptor subunit alpha OS=Homo sapiens OX=9606 GN=SSR1 PE=1 SV=1	0	2	7	2					436770		144289	269035	196592.06640625	773497	1.64336e+06	226350	420287			822825										536616			434845
E9PAL7	Signal sequence receptor subunit alpha OS=Homo sapiens OX=9606 GN=SSR1 PE=1 SV=1	0	2	7	2					436770		144289	269035	196592.06640625	773497	1.64336e+06	226350	420287			822825										536616			434845
C9J3L8	Signal sequence receptor subunit alpha OS=Homo sapiens OX=9606 GN=SSR1 PE=1 SV=1	0	2	7	2					436770		144289	269035	196592.06640625	773497	1.64336e+06	226350	420287			822825										536616			434845
A0A3B3IRT8	Signal sequence receptor subunit alpha OS=Homo sapiens OX=9606 GN=SSR1 PE=1 SV=1	0	2	7	2					436770		144289	269035	196592.06640625	773497	1.64336e+06	226350	420287			822825										536616			434845
C9J5W0	Signal sequence receptor subunit alpha OS=Homo sapiens OX=9606 GN=SSR1 PE=1 SV=1	0	2	7	2					436770		144289	269035	196592.06640625	773497	1.64336e+06	226350	420287			822825										536616			434845
Q9UHB9	Signal recognition particle subunit SRP68 OS=Homo sapiens OX=9606 GN=SRP68 PE=1 SV=2	0	2	2	2	151625	196547	42467.7			69409.3			85873.9	95597.7	90068.2	115366	106327			664405	88243.8		82100.8		1.09517e+06			48478.4		260353	111391	388831			61477.5
Q9Y5M8	Signal recognition particle receptor subunit beta OS=Homo sapiens OX=9606 GN=SRPRB PE=1 SV=3	0	2	2	2
H7C4H2	Signal recognition particle receptor subunit beta (Fragment) OS=Homo sapiens OX=9606 GN=SRPRB PE=1 SV=1	0	2	2	2
P08240	Signal recognition particle receptor subunit alpha OS=Homo sapiens OX=9606 GN=SRPRA PE=1 SV=2	0	1	2	1
H0YNA5	Signal peptidase I (Fragment) OS=Homo sapiens OX=9606 GN=SEC11A PE=1 SV=1	0.002	1	3	1					98482					286031	532115					629545					13408107					836280	172470			284249
P61009	Signal peptidase complex subunit 3 OS=Homo sapiens OX=9606 GN=SPCS3 PE=1 SV=1	0.023	1	2	1			57909.5							58479.9	119165				33610.5	318926		25251.3						38664.6		434555	80050.5	75717		141645	53730.8
Q15005	Signal peptidase complex subunit 2 OS=Homo sapiens OX=9606 GN=SPCS2 PE=1 SV=3	0	3	19	3		412769	431001	10020.1982421875	197592	233879	279280		443728	1275211.3515625	1.9182e+06	138001	252400	291887.40234375	720646	1.84251e+06		267470.80078125		62166.2	205244	98866.9	306961	320126	96570.2	1.81105e+06	685277			288513		139102
P67812	Signal peptidase complex catalytic subunit SEC11A OS=Homo sapiens OX=9606 GN=SEC11A PE=1 SV=1	0.002	1	3	1					98482					286031	532115					629545					13408107					836280	172470			284249
H0YNG3	Signal peptidase complex catalytic subunit SEC11 OS=Homo sapiens OX=9606 GN=SEC11A PE=1 SV=1	0.002	1	3	1					98482					286031	532115					629545					13408107					836280	172470			284249
H0YNX5	Signal peptidase complex catalytic subunit SEC11 (Fragment) OS=Homo sapiens OX=9606 GN=SEC11A PE=1 SV=1	0.002	1	3	1					98482					286031	532115					629545					13408107					836280	172470			284249
Q99720	Sigma non-opioid intracellular receptor 1 OS=Homo sapiens OX=9606 GN=SIGMAR1 PE=1 SV=1	0	1	3	1	126773	310345		168054	523347	571305			118743	459084	523620	225278		162358	276565	522978	111906		119488	139559	173379		333159	382220		425814	591010		312981		346379	401023
Q9H9B4	Sideroflexin-1 OS=Homo sapiens OX=9606 GN=SFXN1 PE=1 SV=4	0	6	17	6							169147			2005191	732177					2.48892e+06										6133049.6328125	317368			1.66676e+06
S4R2X2	Sideroflexin-1 OS=Homo sapiens OX=9606 GN=SFXN1 PE=1 SV=1	0	3	7	3										915025	230523															864360				382623
D6RAE9	Sideroflexin-1 OS=Homo sapiens OX=9606 GN=SFXN1 PE=1 SV=1	0	1	3	1										586264																797240				382623
D6RFI0	Sideroflexin-1 (Fragment) OS=Homo sapiens OX=9606 GN=SFXN1 PE=1 SV=8	0	4	9	4										915025	230523					532267										2371912.1328125				786539
D6RDG7	Sideroflexin-1 (Fragment) OS=Homo sapiens OX=9606 GN=SFXN1 PE=1 SV=1	0	2	5	2										915025	230523															797240				382623
Q5T5P2	Sickle tail protein homolog OS=Homo sapiens OX=9606 GN=KIAA1217 PE=1 SV=2	0	59	506	26	26406199.0253906	10372857.078125	12499567.3203125	1505563.19042969	38466391.1582031	4716240.74804688	25102463.8710938	15572955.046875	17138746.6972656	26193751.3613281	31973372.3007813	8393242.87792969	11396738.0234375	2338612.6796875	2765081.03515625	5.44406e+07	17322218.296875	6716172.21044922	14119844.8203125	4649299.2421875	15127560.9140625	3894280.02099609	20299932.5703125	5092779.34960938	2552928.78222656	71185962.3085938	10700408.9101563	27955737.7963867	15275130.109375	3.70137e+07	7.09073e+06	6485643.25976563
Q5T5P1	Sickle tail protein homolog (Fragment) OS=Homo sapiens OX=9606 GN=KIAA1217 PE=1 SV=2	0	36	351	3	23411996.2382813	7.79279e+06	1.04522e+07	1406394.40136719	34039039.0410156	3.81841e+06	20662390.546875	14983151.3710938	15771027.1328125	22510551.1640625	27846254.859375	7936193.81640625	9731212.0234375	1937909.7578125	1.9874e+06	40999499.9921875	15638857.8671875	5554433.37890625	12633326.453125	4330113.23046875	12859137.3867188	2.73074e+06	1.5286e+07	3.97308e+06	2016497.2421875	57302024.0390625	8.29551e+06	24204761.5078125	1.30067e+07	3.27352e+07	5.13226e+06	5.75339e+06
A0A1B0GU17	Sickle tail protein homolog (Fragment) OS=Homo sapiens OX=9606 GN=KIAA1217 PE=1 SV=1	0	3	12	3	281168.14453125	298169	177052		555969		557895	42640.9	79257.2	474452	227034		104615	28221.548828125	78626.6	1.25424e+06	252548	296999.41015625				48223.2	194823			1.5594e+06		372174	273449	762281	165644	410660
A0A0U1RRK8	Sickle tail protein homolog (Fragment) OS=Homo sapiens OX=9606 GN=KIAA1217 PE=1 SV=1	0	7	41	7	717909.130859375	918314.04296875	686018	49060.4	1184950.3984375	490658.341796875	1327447.51171875	200529	435186.64453125	1.13316e+06	1.36615e+06	73268.5	545235	155292.32421875	377511.775390625	4.49546e+06	420573	404633.269042969	589791	64559.9	361961	392000.00390625	1.73649e+06	403289.630859375	179617.690429688	3.93183e+06	1105189.6484375	1.21192e+06	937341	945625	619036	90226.6
A0A0U1RQK8	Sickle tail protein homolog (Fragment) OS=Homo sapiens OX=9606 GN=KIAA1217 PE=1 SV=1	0	3	12	3	281168.14453125	298169	177052		555969		557895	42640.9	79257.2	474452	227034		104615	28221.548828125	78626.6	1.25424e+06	252548	296999.41015625				48223.2	194823			1.5594e+06		372174	273449	762281	165644	410660
Q5T5P0	Sickle tail protein homolog (Fragment) OS=Homo sapiens OX=9606 GN=KIAA1217 PE=1 SV=1	0	34	353	1	414061	513369	668098		1.10457e+06	259020	845128	272661	823883	968103	593396	488567		80884.3	54485.6	573008	659677	738016	553999	418888		142829	600844	221585	256711	971581	699524	344991	347832	782713	266586	334647
Q9Y3R4	Sialidase-2 OS=Homo sapiens OX=9606 GN=NEU2 PE=1 SV=2	0	5	6	5							79360.5	1.17358e+06		61771.1	65681.8	59948.2	542426					82812.2			202345					188409		541588	560688			120394
Q8NEX9	Short-chain dehydrogenase/reductase family 9C member 7 OS=Homo sapiens OX=9606 GN=SDR9C7 PE=1 SV=1	0.001	1	1	1		132413		52721.9		118915		369728	62138.4		153463	64871			114287														425774
Q8WUS8	Short-chain dehydrogenase/reductase family 42E member 1 OS=Homo sapiens OX=9606 GN=SDR42E1 PE=2 SV=2	0.032	1	1	1	2304258		385384	14913.5693359375	255881		464761		862910	321696	1.53187e+06	2.00916e+06	956998					689688	383724	982539	3681143		1.83092e+06	226404	227468	555284	1.19963e+06	601546	4.32801e+06	1.91727e+06	111904	5.4693e+06
Q8TBC3	SH3KBP1-binding protein 1 OS=Homo sapiens OX=9606 GN=SHKBP1 PE=1 SV=2	0	2	2	2	186173	448210			78481.5	74702				67306.2	85227.5		239196		7301.84912109375	336499	177560		178584							221891		1.50991e+06
M0QYJ9	SH3KBP1-binding protein 1 OS=Homo sapiens OX=9606 GN=SHKBP1 PE=1 SV=1	0	1	1	1	186173	232989			78481.5	74702				67306.2	85227.5		239196		7301.84912109375	255774	177560		178584							221891		1.50991e+06
M0R2U6	SH3KBP1-binding protein 1 OS=Homo sapiens OX=9606 GN=SHKBP1 PE=1 SV=1	0	1	1	1	186173	232989			78481.5	74702				67306.2	85227.5		239196		7301.84912109375	255774	177560		178584							221891		1.50991e+06
M0QZF2	SH3KBP1-binding protein 1 OS=Homo sapiens OX=9606 GN=SHKBP1 PE=1 SV=1	0	1	1	1	186173	232989			78481.5	74702				67306.2	85227.5		239196		7301.84912109375	255774	177560		178584							221891		1.50991e+06
M0R0E3	SH3KBP1-binding protein 1 (Fragment) OS=Homo sapiens OX=9606 GN=SHKBP1 PE=1 SV=1	0.003	1	1	1		215222														80724.8
M0R1G0	SH3KBP1-binding protein 1 (Fragment) OS=Homo sapiens OX=9606 GN=SHKBP1 PE=1 SV=1	0.003	1	1	1		215222														80724.8
M0QZE8	SH3KBP1-binding protein 1 (Fragment) OS=Homo sapiens OX=9606 GN=SHKBP1 PE=1 SV=1	0.003	1	1	1		215222														80724.8
M0R0S2	SH3KBP1-binding protein 1 (Fragment) OS=Homo sapiens OX=9606 GN=SHKBP1 PE=1 SV=1	0.003	1	1	1		215222														80724.8
M0QZF4	SH3KBP1-binding protein 1 (Fragment) OS=Homo sapiens OX=9606 GN=SHKBP1 PE=1 SV=1	0.003	1	1	1		215222														80724.8
M0R0K4	SH3KBP1-binding protein 1 (Fragment) OS=Homo sapiens OX=9606 GN=SHKBP1 PE=1 SV=1	0.003	1	1	1		215222														80724.8
M0R0S1	SH3KBP1-binding protein 1 (Fragment) OS=Homo sapiens OX=9606 GN=SHKBP1 PE=1 SV=1	0.003	1	1	1		215222														80724.8
M0QYB1	SH3KBP1-binding protein 1 (Fragment) OS=Homo sapiens OX=9606 GN=SHKBP1 PE=1 SV=1	0.003	1	1	1		215222														80724.8
M0R2P6	SH3KBP1 binding protein 1, isoform CRA_c OS=Homo sapiens OX=9606 GN=SHKBP1 PE=1 SV=1	0	2	2	2	186173	448210			78481.5	74702				67306.2	85227.5		239196		7301.84912109375	336499	177560		178584							221891		1.50991e+06
Q9BRG2	SH2 domain-containing protein 3A OS=Homo sapiens OX=9606 GN=SH2D3A PE=1 SV=1	0	1	2	1
Q9BXP5	Serrate RNA effector molecule homolog OS=Homo sapiens OX=9606 GN=SRRT PE=1 SV=1	0	2	3	2		125741	53763.7			14105.294921875	487146								77434.7							32141.9	77235.6			155465	56032			117934	65215.1
A0A0C4DGW9	Serpin I2 OS=Homo sapiens OX=9606 GN=SERPINI2 PE=1 SV=1	0.001	1	1	0	59155.2				85372.6			381732										117538		187594			120349	278691	409292
O75830	Serpin I2 OS=Homo sapiens OX=9606 GN=SERPINI2 PE=1 SV=1	0.001	1	1	0	59155.2				85372.6			381732										117538		187594			120349	278691	409292
C9J7N5	Serpin I2 (Fragment) OS=Homo sapiens OX=9606 GN=SERPINI2 PE=1 SV=1	0.001	1	1	0	59155.2				85372.6			381732										117538		187594			120349	278691	409292
P50454	Serpin H1 OS=Homo sapiens OX=9606 GN=SERPINH1 PE=1 SV=2	0	6	10	6	116878	155409	66611.9	1.9315e+06	181704	54762.8	329795	170907.478515625	312043	787470	917889	165221	574547	1.10362e+06	6798.58544921875	3.38846e+06			1282348	154326		164862	92419.1			1.28798e+06	419876	329335		341646	547102	163942
E9PPV6	Serpin H1 OS=Homo sapiens OX=9606 GN=SERPINH1 PE=1 SV=1	0	4	6	4	116878	65651.5		1.9315e+06	181704		102270	143933	312043	605068	626772	165221	377320	1.10362e+06	6798.58544921875	1.72916e+06			1282348	95159.8		164862				545844		177614			253001
E9PLA6	Serpin H1 (Fragment) OS=Homo sapiens OX=9606 GN=SERPINH1 PE=1 SV=8	0	1	1	1
E9PRS3	Serpin H1 (Fragment) OS=Homo sapiens OX=9606 GN=SERPINH1 PE=1 SV=8	0	2	4	2	116878			1.9315e+06				143933	177890	357180	342785	108320	181611	1.10362e+06		329179			1282348	95159.8		164862						177614			253001
E9PIG2	Serpin H1 (Fragment) OS=Homo sapiens OX=9606 GN=SERPINH1 PE=1 SV=2	0	2	4	2	116878			1.9315e+06				143933	177890	357180	342785	108320	181611	1.10362e+06		329179			1282348	95159.8		164862						177614			253001
E9PMI5	Serpin H1 (Fragment) OS=Homo sapiens OX=9606 GN=SERPINH1 PE=1 SV=1	0	2	4	2	116878			1.9315e+06				143933	177890	357180	342785	108320	181611	1.10362e+06		329179			1282348	95159.8		164862						177614			253001
E9PQ34	Serpin H1 (Fragment) OS=Homo sapiens OX=9606 GN=SERPINH1 PE=1 SV=1	0	1	3	1	116878			1.9315e+06				143933	177890	357180	342785	108320	181611	1.10362e+06		329179			1282348	95159.8		164862						177614			253001
E9PK86	Serpin H1 (Fragment) OS=Homo sapiens OX=9606 GN=SERPINH1 PE=1 SV=1	0	2	4	2	116878			1.9315e+06				143933	177890	357180	342785	108320	181611	1.10362e+06		329179			1282348	95159.8		164862						177614			253001
E9PR70	Serpin H1 (Fragment) OS=Homo sapiens OX=9606 GN=SERPINH1 PE=1 SV=1	0	3	5	3	116878			1.9315e+06				143933	177890	357180	342785	108320	181611	1.10362e+06		937015			1282348	95159.8		164862				156317		177614			253001
E9PNX1	Serpin H1 (Fragment) OS=Homo sapiens OX=9606 GN=SERPINH1 PE=1 SV=1	0	2	4	2	116878			1.9315e+06				143933	177890	357180	342785	108320	181611	1.10362e+06		329179			1282348	95159.8		164862						177614			253001
E9PJH8	Serpin H1 (Fragment) OS=Homo sapiens OX=9606 GN=SERPINH1 PE=1 SV=1	0	2	4	2	116878			1.9315e+06				143933	177890	357180	342785	108320	181611	1.10362e+06		329179			1282348	95159.8		164862						177614			253001
P50453	Serpin B9 OS=Homo sapiens OX=9606 GN=SERPINB9 PE=1 SV=1	0.001	1	1	0	59155.2				85372.6			381732										117538		187594			120349	278691	409292
P50452	Serpin B8 OS=Homo sapiens OX=9606 GN=SERPINB8 PE=1 SV=2	0	5	7	3								1.25625e+06					194240		22191.7	108006						64849.8							1.17652e+06		82864.1
A0A1B0GU38	Serpin B8 OS=Homo sapiens OX=9606 GN=SERPINB8 PE=1 SV=1	0	3	5	1								472416					194240																625607
C9JVA8	Serpin B8 (Fragment) OS=Homo sapiens OX=9606 GN=SERPINB8 PE=1 SV=1	0	2	4	1								472416					194240																625607
C9JTJ8	Serpin B8 (Fragment) OS=Homo sapiens OX=9606 GN=SERPINB8 PE=1 SV=1	0.003	1	2	0
H7BXK7	Serpin B8 (Fragment) OS=Homo sapiens OX=9606 GN=SERPINB8 PE=1 SV=1	0	3	5	1								472416					194240																625607
O75635	Serpin B7 OS=Homo sapiens OX=9606 GN=SERPINB7 PE=1 SV=1	0	3	6	3	902376	102438	81119.2		257810	108574	336275	350138	338508	360814	1151350.4296875	470569	1.13197e+06	50062.3			335179	382621		98699.5	1.11043e+06		193755	49153.6	52465.1	502162	871577	816591	7.85153e+06	545031	146245	1323094
P35237	Serpin B6 OS=Homo sapiens OX=9606 GN=SERPINB6 PE=1 SV=3	0	2	3	1
A0A087X1N8	Serpin B6 OS=Homo sapiens OX=9606 GN=SERPINB6 PE=1 SV=1	0	2	3	1
A0A2R8YD12	Serpin B6 OS=Homo sapiens OX=9606 GN=SERPINB6 PE=1 SV=1	0	2	3	1
A0A024QZX5	Serpin B6 OS=Homo sapiens OX=9606 GN=SERPINB6 PE=1 SV=1	0	2	3	1
A0A2R8Y6A7	Serpin B6 (Fragment) OS=Homo sapiens OX=9606 GN=SERPINB6 PE=1 SV=1	0.003	1	2	0
P36952	Serpin B5 OS=Homo sapiens OX=9606 GN=SERPINB5 PE=1 SV=2	0	9	9	9	552564	551458	518266	78626.1	832378	303580	896094	3.65663e+06	980385	1.00863e+06	1.08106e+06	1034314.4921875	913058	189880	39797	742906	512576	333400	276247	479236	658982	81909.498046875	590690	282308	139081	4.14141e+06	1.12443e+06	2.37505e+06	5.51894e+06	2.45193e+06	244897	1.68036e+06
C9JLM5	Serpin B5 (Fragment) OS=Homo sapiens OX=9606 GN=SERPINB5 PE=1 SV=1	0	4	4	4								1.02224e+06					128431	39866
P48594	Serpin B4 OS=Homo sapiens OX=9606 GN=SERPINB4 PE=1 SV=2	0	23	174	10	68836.5	650049	264114		873484			28081311.1328125	685469						15668.7490234375			626656			1.63603e+06		1121580	416956	151283	2.66506e+06	894869	3.2621e+06	324546	2.68916e+06	315367	1.6838e+06
C9JZ65	Serpin B4 (Fragment) OS=Homo sapiens OX=9606 GN=SERPINB4 PE=1 SV=1	0	12	63	5		179335						9.62519e+06																				406796	324546
H0Y5H9	Serpin B4 (Fragment) OS=Homo sapiens OX=9606 GN=SERPINB4 PE=1 SV=1	0	23	174	10	68836.5	650049	264114		873484			28081311.1328125	685469						15668.7490234375			626656			1.63603e+06		1121580	416956	151283	2.66506e+06	894869	3.2621e+06	324546	2.68916e+06	315367	1.6838e+06
P29508	Serpin B3 OS=Homo sapiens OX=9606 GN=SERPINB3 PE=1 SV=2	0	25	234	12	4.68901e+06	1465507.76171875	8339590.0546875	434853.912109375	21199279.7929688	2723002.8046875	10029694.328125	232692178.828125	1.32207e+08	7695168.53515625	12805643.578125	3.71133e+06	29284689.578125	1210435.95703125	443721.021972656	6.8318e+06	229931	516279	7.95481e+06	1.90937e+06	3.72464e+06	473564	8019434.2890625	2.70697e+06	1013367.2421875	11604548.4414063	794231	8216232.87890625	3.67653e+07	1.02463e+06	1564044.7109375	9464206.69921875
Q96P63	Serpin B12 OS=Homo sapiens OX=9606 GN=SERPINB12 PE=1 SV=1	0	14	148	14	10467643.6640625	1.07379e+06	420550	708515	7.32839e+06	4018538.17578125	6431767.1796875	2.44882e+07	5.08311e+06	4600643.86328125	9210526.42773438	8376000.97265625	23782222.8203125	1.1657e+06	837144.712890625	3134522.3828125	2.21786e+06	496932	14552202.8828125	2605633.90429688	7293729.37890625	253855	4074308.91015625	332110	298369	3.87835e+06	488492.45703125	5.27124e+06	60729678.5195313	2.02263e+06	707730	2.69608e+06
Q8IW75	Serpin A12 OS=Homo sapiens OX=9606 GN=SERPINA12 PE=1 SV=1	0	8	17	8	1.44712e+06	51031.5	249615	14680.5654296875	639706	280708	1.57071e+06	926656	980751.12109375	521238	1.02953e+06	941122	1.81791e+06	125983	79502.4	353842.22265625	425892	426623	199735	342124	981706	76184	558349		114508	1.54997e+06	782916	996036	1.25679e+07	585524	276356	174978
Q9Y3F4	Serine-threonine kinase receptor-associated protein OS=Homo sapiens OX=9606 GN=STRAP PE=1 SV=1	0.016	1	1	1
P62140	Serine/threonine-protein phosphatase PP1-beta catalytic subunit OS=Homo sapiens OX=9606 GN=PPP1CB PE=1 SV=3	0	1	3	1			77138.3				229077								48104.7	114881			219371			29063.7	135360			617193	202002	302489		161780	106476	2.05044e+06
Q96HS1	Serine/threonine-protein phosphatase PGAM5, mitochondrial OS=Homo sapiens OX=9606 GN=PGAM5 PE=1 SV=2	0	9	68	9	825415.86328125	2619721.78320313	1.67765e+06	11914.1	689428.98828125	773816	4359500.5078125	650117	983698.03515625	3.23814e+06	3646091.3515625	570065.31640625	660907	266269	947641.161132813	5683598.4140625	1.09915e+06	1722483.16796875	4371749.5234375	120313.99609375	451043	651809	4.40353e+06	1196079.70703125	217289	1.99312e+07	6282291.9765625	4704377.6953125	1.71602e+06	3.66403e+06	2.47363e+06	344393.162109375
F5GXG4	Serine/threonine-protein phosphatase PGAM5, mitochondrial OS=Homo sapiens OX=9606 GN=PGAM5 PE=1 SV=1	0	3	17	3		780666	210006			122772	1.40641e+06		88454.1	426379	890486				326655.916015625	1.70445e+06	162833		1.27351e+06			106391	845486	229430		7.99552e+06	1.00826e+06	962380		643751	761566
P30153	Serine/threonine-protein phosphatase 2A 65 kDa regulatory subunit A alpha isoform OS=Homo sapiens OX=9606 GN=PPP2R1A PE=1 SV=4	0.004	1	1	1		281729																								633951
B3KQV6	Serine/threonine-protein phosphatase 2A 65 kDa regulatory subunit A alpha isoform OS=Homo sapiens OX=9606 GN=PPP2R1A PE=1 SV=1	0.004	1	1	1		281729																								633951
E9PH38	Serine/threonine-protein phosphatase 2A 65 kDa regulatory subunit A alpha isoform (Fragment) OS=Homo sapiens OX=9606 GN=PPP2R1A PE=1 SV=2	0.004	1	1	1		281729																								633951
C9J9S3	Serine/threonine-protein phosphatase (Fragment) OS=Homo sapiens OX=9606 GN=PPP1CB PE=1 SV=1	0	1	3	1			77138.3				229077								48104.7	114881			219371			29063.7	135360			617193	202002	302489		161780	106476	2.05044e+06
C9JP48	Serine/threonine-protein phosphatase (Fragment) OS=Homo sapiens OX=9606 GN=PPP1CB PE=1 SV=1	0	1	3	1			77138.3				229077								48104.7	114881			219371			29063.7	135360			617193	202002	302489		161780	106476	2.05044e+06
Q13523	Serine/threonine-protein kinase PRP4 homolog OS=Homo sapiens OX=9606 GN=PRPF4B PE=1 SV=3	0.016	1	1	1			202261				70979					59510					116440			209642	292056		335852	131529		703315				419368
O96013	Serine/threonine-protein kinase PAK 4 OS=Homo sapiens OX=9606 GN=PAK4 PE=1 SV=1	0.003	1	7	1	417335	109453	124370		283714		288793		178221	210017	311535	121749				327554	88981.3				323023	72648.4	238540			794548	179550	376133		377381		122335
M0R1R1	Serine/threonine-protein kinase PAK 4 (Fragment) OS=Homo sapiens OX=9606 GN=PAK4 PE=1 SV=1	0.003	1	7	1	417335	109453	124370		283714		288793		178221	210017	311535	121749				327554	88981.3				323023	72648.4	238540			794548	179550	376133		377381		122335
P20794	Serine/threonine-protein kinase MAK OS=Homo sapiens OX=9606 GN=MAK PE=1 SV=2	0.034	1	1	1		84691.5	118010				310964	230723		393702	598463		209178			745635	173097	232449			207693		262779	64615.7		1.03391e+06	376443	501492		553066
Q9UPZ9	Serine/threonine-protein kinase ICK OS=Homo sapiens OX=9606 GN=CILK1 PE=1 SV=1	0.034	1	1	1		84691.5	118010				310964	230723		393702	598463		209178			745635	173097	232449			207693		262779	64615.7		1.03391e+06	376443	501492		553066
H0YEZ7	Serine/threonine-protein kinase 33 (Fragment) OS=Homo sapiens OX=9606 GN=STK33 PE=1 SV=1	0.031	1	1	1		52225.6	53151.5			53633.5																						1348187
S4R3G0	Serine/arginine-rich-splicing factor 9 OS=Homo sapiens OX=9606 GN=SRSF9 PE=1 SV=1	0	3	8	3	101541		123953	112532	426053	677159	1.18075e+06		138650	391729	617581		651606		491513		462166		638730				245345	309444		2.53978e+06	868730			4.53269e+06	482788
H0YIB4	Serine/arginine-rich-splicing factor 9 (Fragment) OS=Homo sapiens OX=9606 GN=SRSF9 PE=1 SV=8	0	5	13	5	101541	140412	123953	177574.42578125	426053	744033	1.44939e+06		138650	391729	617581		651606	45043.3	545638.62109375		462166		914524			69666.3	485008	309444		3.12625e+06	1.20478e+06			5.48713e+06	679707
C9JAB2	Serine/arginine-rich-splicing factor 7 OS=Homo sapiens OX=9606 GN=SRSF7 PE=1 SV=1	0	6	48	5	54377064.890625	2.00573e+06	77754861.328125	2155010.96679688	51247571.703125	492517	38669479.796875	3.45881e+06	70289018.1992188	7.94238e+07	8.16952e+07	84709686.2070313	49389783.5546875	5238830.62890625	1864647.09960938	33039081.3046875	9.18288e+07	374954741.101563	2.58674e+07	103605025.953125	123551482.03125	4989850.55273438	1.06837e+08	124483308.773438	1.03264e+08	1.32354e+08	273321610.53125	1.43544e+08	354206	1.95068e+08	151415893.46875	390217938.234375
A0A0B4J1Z1	Serine/arginine-rich-splicing factor 7 OS=Homo sapiens OX=9606 GN=SRSF7 PE=1 SV=1	0	6	48	5	54377064.890625	2.00573e+06	77754861.328125	2155010.96679688	51247571.703125	492517	38669479.796875	3.45881e+06	70289018.1992188	7.94238e+07	8.16952e+07	84709686.2070313	49389783.5546875	5238830.62890625	1864647.09960938	33039081.3046875	9.18288e+07	374954741.101563	2.58674e+07	103605025.953125	123551482.03125	4989850.55273438	1.06837e+08	124483308.773438	1.03264e+08	1.32354e+08	273321610.53125	1.43544e+08	354206	1.95068e+08	151415893.46875	390217938.234375
A0A590UJP7	Serine/arginine-rich-splicing factor 6 OS=Homo sapiens OX=9606 GN=SRSF6 PE=1 SV=1	0	9	104	5	1.13129e+06	1570262.8828125	1678752.55664063		120255	564451	16373017.703125	2282844.1484375	174249	282374	3924796.62304688	367239	4168711.06835938	395147.045898438	1059673.16943359	484863	1840155.42578125	349417	4976565		4493196.9609375	129849.71484375	1.18865e+07	1.27561e+06	24532.431640625	8104823.8515625	6796468.1171875	90207.4		2.60914e+07	2528737.47070313
A0A590UK01	Serine/arginine-rich-splicing factor 6 OS=Homo sapiens OX=9606 GN=SRSF6 PE=1 SV=1	0	9	104	5	1.13129e+06	1570262.8828125	1678752.55664063		120255	564451	16373017.703125	2282844.1484375	174249	282374	3924796.62304688	367239	4168711.06835938	395147.045898438	1059673.16943359	484863	1840155.42578125	349417	4976565		4493196.9609375	129849.71484375	1.18865e+07	1.27561e+06	24532.431640625	8104823.8515625	6796468.1171875	90207.4		2.60914e+07	2528737.47070313
A0A590UJK4	Serine/arginine-rich-splicing factor 6 OS=Homo sapiens OX=9606 GN=SRSF6 PE=1 SV=1	0	9	104	5	1.13129e+06	1570262.8828125	1678752.55664063		120255	564451	16373017.703125	2282844.1484375	174249	282374	3924796.62304688	367239	4168711.06835938	395147.045898438	1059673.16943359	484863	1840155.42578125	349417	4976565		4493196.9609375	129849.71484375	1.18865e+07	1.27561e+06	24532.431640625	8104823.8515625	6796468.1171875	90207.4		2.60914e+07	2528737.47070313
B4DJK0	Serine/arginine-rich-splicing factor 5 OS=Homo sapiens OX=9606 GN=SRSF5 PE=1 SV=1	0.001	1	25	0		318835	627254				6818923	1.09357e+06			1.99191e+06		1.45851e+06	148019	322056	303008	981031		1.66288e+06		455687		3613391	450183		3.1483e+06	2.0622e+06			7.87915e+06	694492
B4DUA4	Serine/arginine-rich-splicing factor 5 OS=Homo sapiens OX=9606 GN=SRSF5 PE=1 SV=1	0.001	1	25	0		318835	627254				6818923	1.09357e+06			1.99191e+06		1.45851e+06	148019	322056	303008	981031		1.66288e+06		455687		3613391	450183		3.1483e+06	2.0622e+06			7.87915e+06	694492
S4R2X6	Serine/arginine-rich-splicing factor 4 OS=Homo sapiens OX=9606 GN=SRSF4 PE=1 SV=1	0.015	1	6	0		180524	116090			489133	1.18012e+06						355788		26656.607421875		144564		454994				908224			813531	455967			2.38736e+06
A0A0D9SEM4	Serine/arginine-rich-splicing factor 4 (Fragment) OS=Homo sapiens OX=9606 GN=SRSF4 PE=1 SV=1	0	5	54	1							179434											29686.435546875	178271				247032	36230.4			125962	136701		349257	82987.6
A0A087X2D0	Serine/arginine-rich-splicing factor 3 OS=Homo sapiens OX=9606 GN=SRSF3 PE=1 SV=1	0	5	122	4	406303	2.12528e+06	1855497.3359375	253010	473298	651705	2.52273e+07	3.00686e+06	224997	844629	3525390.2265625	401531	4.5363e+06	698690.21484375	3.75015e+06	474258	1410328.5234375	73299.8	9677934.6796875		502530	781214	15796362.765625	1.90327e+06	202781.51953125	9230599.6640625	5466354.3203125	450200	1.41497e+06	2.47451e+07	4801888.7421875	116703
Q5JRI1	Serine/arginine-rich-splicing factor 10 OS=Homo sapiens OX=9606 GN=SRSF10 PE=1 SV=1	0	4	10	4			63954.5				550581			56057.4									149268	387788			934993			1.96284e+06	1.12913e+06		257517	3.09679e+06	227351	248239
Q13242	Serine/arginine-rich splicing factor 9 OS=Homo sapiens OX=9606 GN=SRSF9 PE=1 SV=1	0	6	22	6	337987	525201	123953	177574.42578125	559538.25390625	771631.818359375	2.50992e+06		138650	515189.517578125	868660.57421875	651641.88671875	1645937.4921875	45043.3	611974.21484375	1912498.25390625	1.45892e+06		1.33174e+06	151279	2.05086e+06	188588.407226563	1.20713e+06	387789	37619.4	5.72588e+06	5.59008e+06	6.31708e+06	1.22988e+06	1.03127e+07	1350608.5078125	1.01321e+06
Q9BRL6	Serine/arginine-rich splicing factor 8 OS=Homo sapiens OX=9606 GN=SRSF8 PE=1 SV=1	0	2	23	2	280086		128084			57540.7		1.54232e+06			831563		2.07945e+06	160676			716034		802547		298232		216261	199005	35391.1	423594			1.86514e+06	589491
Q16629	Serine/arginine-rich splicing factor 7 OS=Homo sapiens OX=9606 GN=SRSF7 PE=1 SV=1	0	6	48	5	54377064.890625	2.00573e+06	77754861.328125	2155010.96679688	51247571.703125	492517	38669479.796875	3.45881e+06	70289018.1992188	7.94238e+07	8.16952e+07	84709686.2070313	49389783.5546875	5238830.62890625	1864647.09960938	33039081.3046875	9.18288e+07	374954741.101563	2.58674e+07	103605025.953125	123551482.03125	4989850.55273438	1.06837e+08	124483308.773438	1.03264e+08	1.32354e+08	273321610.53125	1.43544e+08	354206	1.95068e+08	151415893.46875	390217938.234375
Q13247	Serine/arginine-rich splicing factor 6 OS=Homo sapiens OX=9606 GN=SRSF6 PE=1 SV=2	0	9	104	5	1.13129e+06	1570262.8828125	1678752.55664063		120255	564451	16373017.703125	2282844.1484375	174249	282374	3924796.62304688	367239	4168711.06835938	395147.045898438	1059673.16943359	484863	1840155.42578125	349417	4976565		4493196.9609375	129849.71484375	1.18865e+07	1.27561e+06	24532.431640625	8104823.8515625	6796468.1171875	90207.4		2.60914e+07	2528737.47070313
Q13243	Serine/arginine-rich splicing factor 5 OS=Homo sapiens OX=9606 GN=SRSF5 PE=1 SV=1	0	4	32	3		49652.3					1.84003e+06	535638			139436		85023.1	36490.8	14825.849609375						405343	19721.4	1.22778e+06			344686	173754			2.3611e+06
Q08170	Serine/arginine-rich splicing factor 4 OS=Homo sapiens OX=9606 GN=SRSF4 PE=1 SV=2	0	5	54	1							179434											29686.435546875	178271				247032	36230.4			125962	136701		349257	82987.6
P84103	Serine/arginine-rich splicing factor 3 OS=Homo sapiens OX=9606 GN=SRSF3 PE=1 SV=1	0	7	137	6	657631	2.21476e+06	1946009.6171875	253010	473298	843580	3.39501e+07	3739706.2734375	393328.461425781	844629	4372092.1171875	605040	5.89056e+06	1.16435e+06	4.88507e+06	530346.01953125	1.91641e+06	393900.600585938	12926388.6171875	159336	830935	886699.45703125	20144897.984375	2.33802e+06	256163.60546875	11601521.3515625	6616685.1015625	3.44751e+06	1.41497e+06	2.76048e+07	5906787.8828125	225760
Q01130	Serine/arginine-rich splicing factor 2 OS=Homo sapiens OX=9606 GN=SRSF2 PE=1 SV=4	0	5	66	5	280086	186102	128084			57540.7	16737911.765625	3.22502e+06			1.05663e+06		4.02486e+06	233872			1.81011e+06		1.48316e+06		298232		9.65662e+06	890259	35391.1	1.62355e+06	952229		2.84036e+06	1.11105e+07
J3KP15	Serine/arginine-rich splicing factor 2 (Fragment) OS=Homo sapiens OX=9606 GN=SRSF2 PE=1 SV=8	0	5	66	5	280086	186102	128084			57540.7	16737911.765625	3.22502e+06			1.05663e+06		4.02486e+06	233872			1.81011e+06		1.48316e+06		298232		9.65662e+06	890259	35391.1	1.62355e+06	952229		2.84036e+06	1.11105e+07
J3QL05	Serine/arginine-rich splicing factor 2 (Fragment) OS=Homo sapiens OX=9606 GN=SRSF2 PE=1 SV=1	0	5	66	5	280086	186102	128084			57540.7	16737911.765625	3.22502e+06			1.05663e+06		4.02486e+06	233872			1.81011e+06		1.48316e+06		298232		9.65662e+06	890259	35391.1	1.62355e+06	952229		2.84036e+06	1.11105e+07
Q8WXF0	Serine/arginine-rich splicing factor 12 OS=Homo sapiens OX=9606 GN=SRSF12 PE=2 SV=1	0	2	5	2							410305																371606			1.2547e+06	729153			2.24006e+06	129726
O75494	Serine/arginine-rich splicing factor 10 OS=Homo sapiens OX=9606 GN=SRSF10 PE=1 SV=1	0	4	10	4			63954.5				550581			56057.4									149268	387788			934993			1.96284e+06	1.12913e+06		257517	3.09679e+06	227351	248239
Q07955	Serine/arginine-rich splicing factor 1 OS=Homo sapiens OX=9606 GN=SRSF1 PE=1 SV=2	0	14	170	14	161388	2866811.6953125	2596534.99609375	293509	39760.9		38200747.734375	5011229.7890625	35180.7	447518	4.49048e+06	40564.6	6210730.6953125	889151	1916647.92578125	95200.4	3030932.96533203	310183.954101563	9557618.5078125	81421	564311	1478041.6484375	29699742.609375	2.22294e+06	20128.970703125	1.67604e+07	17189052.5390625	1.32132e+06	1697013.0390625	65076536.296875	8507028.2890625	29309.5
J3KSW7	Serine/arginine-rich splicing factor 1 OS=Homo sapiens OX=9606 GN=SRSF1 PE=1 SV=1	0	4	44	4		651310	530894	110121			8.40696e+06	1.65741e+06		122357	1.1685e+06		2.03418e+06	279078	40374.7		1.07149e+06		1603977.1640625			1.09056e+06	5.15017e+06	282745		4.01012e+06	2544745.1640625	981598	1.3002e+06	1.06857e+07	1092982.1953125
J3QQV5	Serine/arginine-rich splicing factor 1 OS=Homo sapiens OX=9606 GN=SRSF1 PE=1 SV=1	0	4	44	4		651310	530894	110121			8.40696e+06	1.65741e+06		122357	1.1685e+06		2.03418e+06	279078	40374.7		1.07149e+06		1603977.1640625			1.09056e+06	5.15017e+06	282745		4.01012e+06	2544745.1640625	981598	1.3002e+06	1.06857e+07	1092982.1953125
J3KTL2	Serine/arginine-rich splicing factor 1 OS=Homo sapiens OX=9606 GN=SRSF1 PE=1 SV=1	0	14	170	14	161388	2866811.6953125	2596534.99609375	293509	39760.9		38200747.734375	5011229.7890625	35180.7	447518	4.49048e+06	40564.6	6210730.6953125	889151	1916647.92578125	95200.4	3030932.96533203	310183.954101563	9557618.5078125	81421	564311	1478041.6484375	29699742.609375	2.22294e+06	20128.970703125	1.67604e+07	17189052.5390625	1.32132e+06	1697013.0390625	65076536.296875	8507028.2890625	29309.5
J3KSR8	Serine/arginine-rich splicing factor 1 (Fragment) OS=Homo sapiens OX=9606 GN=SRSF1 PE=1 SV=1	0	7	85	7	161388	1.50264e+06	1529390.33203125	183388	39760.9		22875160.765625	2.72414e+06	35180.7	325161	2635195.6015625	40564.6	3510101.9765625	511830	1481844.80078125		1561309.43408203	179984.625976563	6.21095e+06	81421	405386	387485	17952473.078125	1.31636e+06	20128.970703125	9827722	1.10636e+07	339717	396809	40984807.171875	5.37339e+06	29309.5
Q9UQ35	Serine/arginine repetitive matrix protein 2 OS=Homo sapiens OX=9606 GN=SRRM2 PE=1 SV=2	0	8	23	8	662982	549314.48046875	410083	107587	369835	412426	1431372.4453125	623818	263083	478358	1.57446e+06	283782	957419	193251	214786		189434	221446	1.23824e+06	114329	592575	127803	757780	206732	36632.9	4.5037e+06	984870	332234	1.2589e+06	4015553	761329	256954
I3L4D8	Serine/arginine repetitive matrix protein 2 (Fragment) OS=Homo sapiens OX=9606 GN=SRRM2 PE=1 SV=1	0.004	1	1	1
I3L182	Serine/arginine repetitive matrix protein 2 (Fragment) OS=Homo sapiens OX=9606 GN=SRRM2 PE=1 SV=1	0.004	1	1	1
O15269	Serine palmitoyltransferase 1 OS=Homo sapiens OX=9606 GN=SPTLC1 PE=1 SV=1	0	2	3	2		98289.5	412981			39228.6	27803.4	36287.2		66991	675768					1.07087e+06		175542			558061				102068	383896	437932	549274	162536	159250	133111	14995.2099609375
P34897	Serine hydroxymethyltransferase, mitochondrial OS=Homo sapiens OX=9606 GN=SHMT2 PE=1 SV=3	0	7	39	7	892075	2239718.5234375	1078284.1328125	96137.8	352674	437690	2223296.5390625		171209	2.40961e+06	1726188.61328125	313051	717061	189464.497070313	567598.91796875	2.62165e+06	335805	481345	1.2029e+06	264534	641862	319127	1.3762e+06	643623	242943	8163103.95605469	4.08632e+06	1.62957e+06	2.71926e+06	3555254	1.50641e+06	593351
E7EMC7	Sequestosome-1 OS=Homo sapiens OX=9606 GN=SQSTM1 PE=1 SV=1	0	2	15	2	404782	520632	400144		400347	121686	478875		94508	1.15007e+06	1.45497e+06				68152.8	319024	195014	159520	629366			85409	286938	75641.3		962339	324430	551881
Q13501	Sequestosome-1 OS=Homo sapiens OX=9606 GN=SQSTM1 PE=1 SV=1	0	3	16	3	404782	520632	400144		400347	121686	613261	301682	94508	1.38265e+06	1.713e+06	101984			68152.8	547887	195014	159520	629366			85409	286938	75641.3		962339	324430	551881
E9PFW8	Sequestosome-1 (Fragment) OS=Homo sapiens OX=9606 GN=SQSTM1 PE=1 SV=1	0	1	3	1	240090				265213					727858	846077
Q02383	Semenogelin-2 OS=Homo sapiens OX=9606 GN=SEMG2 PE=1 SV=1	0	3	8	1						490008										329284			582721		438745		128503			167939	87722.5				41600.8
P04279	Semenogelin-1 OS=Homo sapiens OX=9606 GN=SEMG1 PE=1 SV=2	0	5	13	3	90459.4	56142.6		29533.2	94837.2	919581	405884	26834.775390625	13660.291015625	198128	113277	77927.689453125	45237.9	81152.5		657870	376619	64561.3	97418.8	210546	494088		3.57547e+06	94343.3		521253	286632	171066	650888	364682	224206	116568
H3BN93	Secretory carrier-associated membrane protein OS=Homo sapiens OX=9606 GN=SCAMP2 PE=1 SV=1	0.003	1	2	1	628180										443832																		736634
A0A087WXB0	Secretory carrier-associated membrane protein OS=Homo sapiens OX=9606 GN=SCAMP1 PE=1 SV=1	0	2	4	2		149327	130996			420256	106069			334931	620925					702796		115429		147073
Q969E2	Secretory carrier-associated membrane protein 4 OS=Homo sapiens OX=9606 GN=SCAMP4 PE=1 SV=1	0	1	2	1									119076	269961	432403		177255			730443										291566
O14828	Secretory carrier-associated membrane protein 3 OS=Homo sapiens OX=9606 GN=SCAMP3 PE=1 SV=3	0	9	32	9	2.72449e+06			294494	1.40868e+06	1.12291e+06	1.66102e+06	2.54505e+06	1.73555e+06	6.87912e+06	11298471.890625	1.27882e+06	3.55327e+06	326869	316916.251953125	9.60039e+06	750532		4.71116e+06		1.15495e+06		215886			1.21143e+06		380233	4933804			433394
O15127	Secretory carrier-associated membrane protein 2 OS=Homo sapiens OX=9606 GN=SCAMP2 PE=1 SV=2	0	3	6	3	628180	158846				296430				823918	2.80335e+06		288623	144568	315893	1.30492e+06					148963								1.07406e+06
O15126	Secretory carrier-associated membrane protein 1 OS=Homo sapiens OX=9606 GN=SCAMP1 PE=1 SV=2	0	3	5	3		149327	130996			420256	106069			334931	620925					702796		115429		147073
H3BUB6	Secretory carrier-associated membrane protein (Fragment) OS=Homo sapiens OX=9606 GN=SCAMP2 PE=1 SV=1	0.003	1	2	1	628180										443832																		736634
H3BPL9	Secretory carrier-associated membrane protein (Fragment) OS=Homo sapiens OX=9606 GN=SCAMP2 PE=1 SV=1	0.003	1	2	1	628180										443832																		736634
H3BV04	Secretory carrier-associated membrane protein (Fragment) OS=Homo sapiens OX=9606 GN=SCAMP2 PE=1 SV=1	0.003	1	2	1	628180										443832																		736634
A0A087WU14	Secretory carrier-associated membrane protein (Fragment) OS=Homo sapiens OX=9606 GN=SCAMP1 PE=1 SV=1	0	2	4	2		149327	130996			420256	106069			334931	620925					702796		115429		147073
P0DP57	Secreted Ly-6/uPAR domain-containing protein 2 OS=Homo sapiens OX=9606 GN=SLURP2 PE=1 SV=1	0	1	2	1													702756													263797			935046	366195
Q8WVM8	Sec1 family domain-containing protein 1 OS=Homo sapiens OX=9606 GN=SCFD1 PE=1 SV=4	0	4	13	4		109995	166586				110950		250198	776081	1.02316e+06				114848	1.22969e+06					2.16725e+06		53411.5			819910	88464.9	219635		87735	77770.9
G3V3K9	Sec1 family domain-containing protein 1 OS=Homo sapiens OX=9606 GN=SCFD1 PE=1 SV=1	0	1	4	1			99818.1						196323	624218	821487					604356					159000					295727
J3KNG4	Sec1 family domain-containing protein 1 OS=Homo sapiens OX=9606 GN=SCFD1 PE=1 SV=1	0	1	4	1			99818.1						196323	624218	821487					604356					159000					295727
G3V5F3	Sec1 family domain-containing protein 1 OS=Homo sapiens OX=9606 GN=SCFD1 PE=1 SV=1	0	1	4	1			99818.1						196323	624218	821487					604356					159000					295727
G3V4I1	Sec1 family domain-containing protein 1 OS=Homo sapiens OX=9606 GN=SCFD1 PE=1 SV=1	0	1	4	1			99818.1						196323	624218	821487					604356					159000					295727
H0YJY1	Sec1 family domain-containing protein 1 (Fragment) OS=Homo sapiens OX=9606 GN=SCFD1 PE=1 SV=1	0	1	4	1		109995	66767.7				110950		53874.8	151863	201668				114848	460021					2.00825e+06		53411.5			398066	88464.9	219635		87735	77770.9
G3V5E2	Sec1 family domain-containing protein 1 (Fragment) OS=Homo sapiens OX=9606 GN=SCFD1 PE=1 SV=1	0	1	4	1		109995	66767.7				110950		53874.8	151863	201668				114848	460021					2.00825e+06		53411.5			398066	88464.9	219635		87735	77770.9
F5H4X0	Scavenger receptor class B member 1 OS=Homo sapiens OX=9606 GN=SCARB1 PE=1 SV=1	0.004	1	1	1
Q8WTV0	Scavenger receptor class B member 1 OS=Homo sapiens OX=9606 GN=SCARB1 PE=1 SV=1	0.004	1	1	1
B7ZKQ9	SCARB1 protein OS=Homo sapiens OX=9606 GN=SCARB1 PE=1 SV=1	0.004	1	1	1
Q15424	Scaffold attachment factor B1 OS=Homo sapiens OX=9606 GN=SAFB PE=1 SV=4	0	1	1	1						3.00287e+06				155121	100699								380094		482336					321815			573691
K7ES42	Scaffold attachment factor B1 OS=Homo sapiens OX=9606 GN=SAFB PE=1 SV=1	0	1	1	1						3.00287e+06				155121	100699								380094		482336					321815			573691
Q93084	Sarcoplasmic/endoplasmic reticulum calcium ATPase 3 OS=Homo sapiens OX=9606 GN=ATP2A3 PE=1 SV=2	0	4	6	2		198381			68550.3	244918	82390.7		139224.91796875	94827.3					30914.083984375	266293	164612		1.20639e+06	233996	146945		522986		27648.501953125		220767	9.42876e+06	1.24717e+06			102664
P16615	Sarcoplasmic/endoplasmic reticulum calcium ATPase 2 OS=Homo sapiens OX=9606 GN=ATP2A2 PE=1 SV=1	0	15	55	6	159885.333984375	264819.15234375	32403.8		432123	48324.6	553987	100138	73243.6	1.56063e+06	1.73591e+06	204340	240635	92327.7	152202.780273438	2.39143e+06	306178	29965.923828125	120947		66636.8		258298	73257.1	27986.076171875	3.81027e+06	811277	3.19334e+06		1.05664e+06	234844
O14983	Sarcoplasmic/endoplasmic reticulum calcium ATPase 1 OS=Homo sapiens OX=9606 GN=ATP2A1 PE=1 SV=1	0	18	44	9	1.25664e+06	380134			68550.3	1.2057e+06	788472		284977.93359375	841777	888877		1.03977e+06	69273.9	145979.263671875	2.21555e+06	164612	395212	9.33116e+06	641514	1.46689e+06		1.01206e+06	513115	27648.501953125	1.5909e+06	1.09892e+06	6.35781e+07	2.37942e+06	230569	100666	102664
H3BVB2	Sarcoplasmic/endoplasmic reticulum calcium ATPase 1 (Fragment) OS=Homo sapiens OX=9606 GN=ATP2A1 PE=1 SV=8	0	2	2	0																					323679							3.68836e+06
H3BUT9	Sarcoplasmic/endoplasmic reticulum calcium ATPase 1 (Fragment) OS=Homo sapiens OX=9606 GN=ATP2A1 PE=1 SV=1	0	1	3	1																												749089
Q86TD4	Sarcalumenin OS=Homo sapiens OX=9606 GN=SRL PE=1 SV=2	0	2	2	2							67694.3				147165							326701										1.10918e+06
Q9NWH9	SAFB-like transcription modulator OS=Homo sapiens OX=9606 GN=SLTM PE=1 SV=2	0	2	3	2		319523								84514.4	126416				30660.9							34828.8				387646	142565	277544		212671	24795.607421875
H0YMR6	SAFB-like transcription modulator OS=Homo sapiens OX=9606 GN=SLTM PE=1 SV=1	0	1	2	1		319523													30660.9							34828.8
H0YLW7	SAFB-like transcription modulator OS=Homo sapiens OX=9606 GN=SLTM PE=1 SV=1	0	1	2	1		319523													30660.9							34828.8
H0YMW8	SAFB-like transcription modulator OS=Homo sapiens OX=9606 GN=SLTM PE=1 SV=1	0	1	2	1		319523													30660.9							34828.8
H7C3F4	SAFB-like transcription modulator (Fragment) OS=Homo sapiens OX=9606 GN=SLTM PE=1 SV=1	0.002	1	1	1										84514.4	126416															387646	142565	277544		212671	24795.607421875
H0YKH2	SAFB-like transcription modulator (Fragment) OS=Homo sapiens OX=9606 GN=SLTM PE=1 SV=1	0.002	1	1	1										84514.4	126416															387646	142565	277544		212671	24795.607421875
H7BXE3	SAFB-like transcription modulator (Fragment) OS=Homo sapiens OX=9606 GN=SLTM PE=1 SV=1	0	1	2	1		319523													30660.9							34828.8
H0YLE6	SAFB-like transcription modulator (Fragment) OS=Homo sapiens OX=9606 GN=SLTM PE=1 SV=1	0	1	2	1		319523													30660.9							34828.8
H0YL55	SAFB-like transcription modulator (Fragment) OS=Homo sapiens OX=9606 GN=SLTM PE=1 SV=1	0	1	2	1		319523													30660.9							34828.8
H0YNF3	SAFB-like transcription modulator (Fragment) OS=Homo sapiens OX=9606 GN=SLTM PE=1 SV=1	0	1	2	1		319523													30660.9							34828.8
A0A1W2PS48	RuvB-like helicase OS=Homo sapiens OX=9606 GN=RUVBL2 PE=1 SV=1	0	1	24	1	127603	117377	484879				369750		87227	360815	460570						1.37074e+06	3.1002e+06	1.02227e+06	721877	1.45643e+06	2.53213e+06	3264725	642208	102064	3.36296e+06	1449967.4921875			1.79217e+06	854551	537776
X6R2L4	RuvB-like helicase OS=Homo sapiens OX=9606 GN=RUVBL2 PE=1 SV=1	0	11	152	11	3.51401e+06	2118624.4609375	1.86934e+06	502159	3507603.50390625	346596	4.14278e+06	3.37553e+06	2401778.81640625	5780047.1953125	5.39616e+06	2835828.1953125	5.35258e+06	592466	509732.583984375	3.72063e+06	14100293	16019836.3515625	14422048.171875	4058114.4765625	11335130.484375	17628427.6679688	2.9972e+07	4.93648e+06	1.78884e+06	2.14499e+07	9176429.3515625	8.65985e+06	3.22034e+07	1.34745e+07	4.26897e+06	7.46458e+06
M0R0Z0	RuvB-like helicase OS=Homo sapiens OX=9606 GN=RUVBL2 PE=1 SV=1	0	3	41	3	127603	117377	484879				369750		87227	360815	625873			205431	121961.041015625		2.32575e+06	4886349	3.34114e+06	721877	1.45643e+06	5.50632e+06	6.19261e+06	1.00896e+06	102064	4.39078e+06	1732853.9296875			2.11388e+06	1.13407e+06	537776
M0R0Y3	RuvB-like helicase OS=Homo sapiens OX=9606 GN=RUVBL2 PE=1 SV=1	0	14	134	14	3.3864e+06	1968858.31640625	1904821.23632813	2.45637e+06	3805874.7265625	463949	4.26638e+06	3.52681e+06	2314551.86328125	5377083.31640625	4.39765e+06	2835828.1953125	5.35258e+06	1480746.3046875	407475.30078125	3852269.2265625	13478611.4570313	13039410.2578125	13902957.234375	3867399.9140625	9.93983e+06	16623641.6328125	26885469.1171875	5.50764e+06	1722688.76953125	1.74153e+07	7.36834e+06	8.99837e+06	3.287e+07	1.12594e+07	4079943.74414063	6.9268e+06
E7ETR0	RuvB-like helicase OS=Homo sapiens OX=9606 GN=RUVBL1 PE=1 SV=1	0	9	84	9	169725		117638		603621		449811		269336	788082	917223	32876.5	75402.6		99064	814340	2666403.8515625	2495686.5703125	3403098.7109375	178777.48046875	1.22587e+06	7.4813e+06	9.15114e+06	529611		3.48461e+06	472290	26754460	482947	990371	328685	110846
M0QXI6	RuvB-like helicase (Fragment) OS=Homo sapiens OX=9606 GN=RUVBL2 PE=1 SV=1	0	5	54	5	86707.6	713813	246868		449362	100912	769923	136579	187817.67578125	1347784.8515625	469947	116409			87235.3	523721	2.8516e+06	4.20325e+06	3.98628e+06	426526	3.31888e+06	5.23616e+06	1.10422e+07	1.91116e+06	1.20457e+06	5.88149e+06	1.3234e+06	2.85493e+06	920757	2.16805e+06	507320	187382
H7C4I3	RuvB-like helicase (Fragment) OS=Homo sapiens OX=9606 GN=RUVBL1 PE=1 SV=1	0	2	9	2											79616.4						290453	185563			298935	630946	932377
H7C4G5	RuvB-like helicase (Fragment) OS=Homo sapiens OX=9606 GN=RUVBL1 PE=1 SV=1	0	6	33	6	169725		117638		138089	137384	178813	51749.3	46341.1	290631	380648	32876.5		48869.2	86669.3	314477	1248447.96289063	1346996.3984375	2329378.8046875	84027	587205	3.44728e+06	4.7113e+06	470273		1.70829e+06	238285	26754460	482947	234057	217969	110846
J3QLR1	RuvB-like helicase (Fragment) OS=Homo sapiens OX=9606 GN=RUVBL1 PE=1 SV=1	0	4	26	4	169725		117638		138089					212557	310327	32876.5				167527	934090	1040550.2734375	1834955.0234375	38570.5	406680	2.46999e+06	3.59279e+06	311232		1.34539e+06	238285	26754460	482947	234057	217969	110846
Q9Y230	RuvB-like 2 OS=Homo sapiens OX=9606 GN=RUVBL2 PE=1 SV=3	0	21	216	21	3.94261e+06	2469729.94140625	2745623.52539063	2.45637e+06	3896262.1796875	463949	6.70855e+06	3.65173e+06	2401778.81640625	6022128.39453125	5.87445e+06	3149480.5703125	5.35258e+06	1.68618e+06	852483.521484375	4494918.4765625	18910352.6601563	24139296.890625	21870214.984375	9670998.1640625	140373418.453125	26914603.4570313	43890974.8359375	8.22306e+06	1824753.26953125	2.55354e+07	9590472.1796875	9.31332e+06	3.287e+07	1.41217e+07	5467095.71289063	7.46458e+06
M0QXZ7	RuvB-like 2 OS=Homo sapiens OX=9606 GN=RUVBL2 PE=1 SV=1	0	2	17	2											165303			205431	121961.041015625		955005	1.78615e+06	2.31887e+06			2.97419e+06	2.92789e+06	366748		1.02782e+06	282886			321711	279518
Q9Y265	RuvB-like 1 OS=Homo sapiens OX=9606 GN=RUVBL1 PE=1 SV=1	0	14	134	14	169725		117638		603621	137384	1.14165e+06	51749.3	315676.60546875	964863	987544	32876.5	75402.6	48869.2	250287	961290	3952714.08789063	5776247.3984375	6.27247e+06	224234	15411366.984375	13324756.4179688	15957555.953125	1.88882e+06		6.32879e+06	3.32209e+06	3.0013e+07	2.00186e+06	4.31486e+06	695944	110846
Q9Y3B9	RRP15-like protein OS=Homo sapiens OX=9606 GN=RRP15 PE=1 SV=2	0	2	4	2		173896.69140625	20952.4				361371	27911.654296875			27645.3			7020.83	164929.248046875	381238	36827.4	27418.6	314046			16286.044921875	159696			637940	31498.298828125			135133	111080.30859375
Q9Y324	rRNA-processing protein FCF1 homolog OS=Homo sapiens OX=9606 GN=FCF1 PE=1 SV=1	0.002	1	3	1		112975								45753.5						126131					75747.6	34345.8				367335	153215			303790	134666
G3V5S9	rRNA-processing protein FCF1 homolog OS=Homo sapiens OX=9606 GN=FCF1 PE=1 SV=1	0.002	1	3	1		112975								45753.5						126131					75747.6	34345.8				367335	153215			303790	134666
A6NHQ2	rRNA/tRNA 2'-O-methyltransferase fibrillarin-like protein 1 OS=Homo sapiens OX=9606 GN=FBLL1 PE=3 SV=2	0.003	1	2	1							153061			332394	348496					592518	140982				285150		202205		102992	2.10497e+06	965867	490212		1.95274e+06	282217
P22087	rRNA 2'-O-methyltransferase fibrillarin OS=Homo sapiens OX=9606 GN=FBL PE=1 SV=2	0	5	14	5	401775			68769	257146	93129.8	1631792.52734375			637410	577138	245159	1.29423e+06	629266		4.67817e+06	1.37516e+06		2686328		4.00937e+06		522541	396480	2.45128e+06	4.67891e+06	1.76884e+06	679196	639879	3.97261e+06	3.78582e+06
M0R299	rRNA 2'-O-methyltransferase fibrillarin (Fragment) OS=Homo sapiens OX=9606 GN=FBL PE=1 SV=1	0	4	11	4	401775			68769	148497	93129.8	1569179.5234375			637410	577138	245159	1.29423e+06	629266		4.29205e+06	1.37516e+06		2686328		3.81859e+06		351210	396480	2.45128e+06	3.83982e+06	1.54196e+06	490212	639879	3.17025e+06	3.78582e+06
M0QXL5	rRNA 2'-O-methyltransferase fibrillarin (Fragment) OS=Homo sapiens OX=9606 GN=FBL PE=1 SV=1	0	4	11	4	401775			68769	148497	93129.8	1569179.5234375			637410	577138	245159	1.29423e+06	629266		4.29205e+06	1.37516e+06		2686328		3.81859e+06		351210	396480	2.45128e+06	3.83982e+06	1.54196e+06	490212	639879	3.17025e+06	3.78582e+06
M0R1H0	rRNA 2'-O-methyltransferase fibrillarin (Fragment) OS=Homo sapiens OX=9606 GN=FBL PE=1 SV=1	0	2	5	2	401775			68769	148497	93129.8	1416118.5234375			305016	228642	245159	1.29423e+06	629266		3.69953e+06	1.23418e+06		2686328		3.53344e+06		149005	396480	2.34829e+06	946368	279673		639879	498032	3.50361e+06
M0R2U2	rRNA 2'-O-methyltransferase fibrillarin (Fragment) OS=Homo sapiens OX=9606 GN=FBL PE=1 SV=1	0	2	5	2	401775			68769	148497	93129.8	1416118.5234375			305016	228642	245159	1.29423e+06	629266		3.69953e+06	1.23418e+06		2686328		3.53344e+06		149005	396480	2.34829e+06	946368	279673		639879	498032	3.50361e+06
M0R2B0	rRNA 2'-O-methyltransferase fibrillarin (Fragment) OS=Homo sapiens OX=9606 GN=FBL PE=1 SV=1	0	2	5	2	401775			68769	148497	93129.8	1416118.5234375			305016	228642	245159	1.29423e+06	629266		3.69953e+06	1.23418e+06		2686328		3.53344e+06		149005	396480	2.34829e+06	946368	279673		639879	498032	3.50361e+06
M0R2Q4	rRNA 2'-O-methyltransferase fibrillarin (Fragment) OS=Homo sapiens OX=9606 GN=FBL PE=1 SV=1	0	3	8	3	401775			68769	148497	93129.8	1569179.5234375			637410	577138	245159	1.29423e+06	629266		4.29205e+06	1.37516e+06		2686328		3.81859e+06		351210	396480	2.45128e+06	3.05134e+06	1.24554e+06	490212	639879	2.45078e+06	3.78582e+06
M0R0P1	rRNA 2'-O-methyltransferase fibrillarin (Fragment) OS=Homo sapiens OX=9606 GN=FBL PE=1 SV=1	0	3	8	3	401775			68769	148497	93129.8	1569179.5234375			637410	577138	245159	1.29423e+06	629266		4.29205e+06	1.37516e+06		2686328		3.81859e+06		351210	396480	2.45128e+06	3.05134e+06	1.24554e+06	490212	639879	2.45078e+06	3.78582e+06
M0QYT0	RRM domain-containing protein (Fragment) OS=Homo sapiens OX=9606 PE=1 SV=1	0	5	37	5		267653	451665				1774922.82421875	190901		535938	1293663			64130.4	40932		203232		513778		237016	86766.8	933318			5.36044e+06	2000302.8671875	134636		2250920.16015625	863812
A0A087WYE7	RRM domain-containing protein (Fragment) OS=Homo sapiens OX=9606 PE=1 SV=1	0.002	1	6	1	98742	38023	57973.4		296513		222639		367306	1.05666e+06	732543	293098	371040	58620.3	50280.7	999249			268542	73320.5	29225892	37169.4	203950	62348.5		775315	131722			285130
Q49A90	RPS27A protein OS=Homo sapiens OX=9606 GN=RPS27A PE=2 SV=1	0	6	460	6	15912556.4609375	1.48093e+07	7192883.19921875	1581666.5078125	30739363.7890625	11418457.4453125	29252725.1171875	80449129.359375	21852163.8398438	3.66091e+07	33974346.8164063	11192627.9765625	3.26055e+07	5588818.89257813	11313642.3554688	7.62749e+07	1.19929e+07	5640828.49804688	19740598.5390625	6903615.31640625	27044557.078125	8283315.50390625	19651089.3515625	9507172.44921875	2197593.73632813	82881630.703125	25675788.5546875	27357372.3046875	8.69027e+07	6.49299e+07	22045338.8046875	8143152.57421875
A0A1W2PQS6	RPS10-NUDT3 readthrough OS=Homo sapiens OX=9606 GN=RPS10-NUDT3 PE=3 SV=1	0.032	1	1	1		74373.5	49593.7		270503		97957.7			61783	1.19265e+06					99871.3							70328.9			181692
A0A2R8Y6L3	RPS10-NUDT3 readthrough (Fragment) OS=Homo sapiens OX=9606 GN=RPS10-NUDT3 PE=3 SV=1	0.032	1	1	1		74373.5	49593.7		270503		97957.7			61783	1.19265e+06					99871.3							70328.9			181692
Q9Y3I0	RNA-splicing ligase RtcB homolog OS=Homo sapiens OX=9606 GN=RTCB PE=1 SV=1	0.026	1	2	1		154101	100208				158618		50758.7		179154				61365.9	328089	262103	50627.4	277943	46652.5			106743	57402.7	58247.7	558642	259677	419869
Q86SE5	RNA-binding Raly-like protein OS=Homo sapiens OX=9606 GN=RALYL PE=1 SV=2	0.001	1	1	1																349265										655569				443059
B3KT61	RNA-binding Raly-like protein OS=Homo sapiens OX=9606 GN=RALYL PE=1 SV=1	0.001	1	1	1																349265										655569				443059
E5RIX9	RNA-binding Raly-like protein (Fragment) OS=Homo sapiens OX=9606 GN=RALYL PE=1 SV=1	0.001	1	1	1																349265										655569				443059
E5RG71	RNA-binding Raly-like protein (Fragment) OS=Homo sapiens OX=9606 GN=RALYL PE=1 SV=1	0.001	1	1	1																349265										655569				443059
H3BV80	RNA-binding protein with serine-rich domain 1 OS=Homo sapiens OX=9606 GN=RNPS1 PE=1 SV=2	0	2	12	2		673190	267542			114990	969844	66666.8		78063	208878			71524.9	345343	107708	207297	167220	745697		545224	195635	926118	164599		2.79555e+06	1.02116e+06	144000		3.49525e+06	1.11703e+06	180975
H3BPG5	RNA-binding protein with serine-rich domain 1 OS=Homo sapiens OX=9606 GN=RNPS1 PE=1 SV=1	0	2	12	2		673190	267542			114990	969844	66666.8		78063	208878			71524.9	345343	107708	207297	167220	745697		545224	195635	926118	164599		2.79555e+06	1.02116e+06	144000		3.49525e+06	1.11703e+06	180975
Q15287	RNA-binding protein with serine-rich domain 1 OS=Homo sapiens OX=9606 GN=RNPS1 PE=1 SV=1	0	2	12	2		673190	267542			114990	969844	66666.8		78063	208878			71524.9	345343	107708	207297	167220	745697		545224	195635	926118	164599		2.79555e+06	1.02116e+06	144000		3.49525e+06	1.11703e+06	180975
H3BMS0	RNA-binding protein with serine-rich domain 1 OS=Homo sapiens OX=9606 GN=RNPS1 PE=1 SV=1	0	2	12	2		673190	267542			114990	969844	66666.8		78063	208878			71524.9	345343	107708	207297	167220	745697		545224	195635	926118	164599		2.79555e+06	1.02116e+06	144000		3.49525e+06	1.11703e+06	180975
H3BTC0	RNA-binding protein with serine-rich domain 1 (Fragment) OS=Homo sapiens OX=9606 GN=RNPS1 PE=1 SV=1	0	2	12	2		673190	267542			114990	969844	66666.8		78063	208878			71524.9	345343	107708	207297	167220	745697		545224	195635	926118	164599		2.79555e+06	1.02116e+06	144000		3.49525e+06	1.11703e+06	180975
H3BMM9	RNA-binding protein with serine-rich domain 1 (Fragment) OS=Homo sapiens OX=9606 GN=RNPS1 PE=1 SV=1	0	2	12	2		673190	267542			114990	969844	66666.8		78063	208878			71524.9	345343	107708	207297	167220	745697		545224	195635	926118	164599		2.79555e+06	1.02116e+06	144000		3.49525e+06	1.11703e+06	180975
Q9UKM9	RNA-binding protein Raly OS=Homo sapiens OX=9606 GN=RALY PE=1 SV=1	0	9	47	9	1.95455e+06	2.41588e+06	985686	487899	1.25117e+06	6.32819e+06	7.08959e+06	2.39098e+06	1146220.34960938	1506464.1328125	5.77952e+06	502073	4.28033e+06	2.28902e+06	1267548.16601563	3.77452e+06	2723708.57421875	1.09738e+06	3.41775e+07	1101603.0859375	7.31819e+06	2079567.3984375	2.84479e+06	4123292.1328125	2355427.45898438	1.0803e+07	2.54702e+06	4.87345e+06	14670889	1.14912e+07	6337784.1640625	1.09184e+06
Q5QPM0	RNA-binding protein Raly (Fragment) OS=Homo sapiens OX=9606 GN=RALY PE=1 SV=8	0	6	28	6	1.95455e+06	2054736.1328125	715004	487899	1.25117e+06	5.84362e+06	6.12236e+06	2.39098e+06	1129638	1.18962e+06	5.64099e+06	502073	4.28033e+06	2.02721e+06	1152183.0234375	2.77613e+06	2.6594e+06	1.09738e+06	3.35835e+07	1.01671e+06	6.58973e+06	1.83995e+06	2.35221e+06	3946810.0234375	2343185.46484375	7.09036e+06	1.35734e+06	4.35155e+06	12039959	8.82424e+06	5602081.0390625	871775
Q5QPM1	RNA-binding protein Raly (Fragment) OS=Homo sapiens OX=9606 GN=RALY PE=1 SV=1	0	4	28	4		519618	270683			484573	1.21899e+06		16582.349609375	316844	138529			261811	215911.822265625	1.71002e+06	64304.8		593940	84897.2	728461	383005	675630	176482	12241.994140625	5.07476e+06	1.36095e+06	671754	2630930	3.54797e+06	855555	220068
Q5QPL9	RNA-binding protein Raly (Fragment) OS=Homo sapiens OX=9606 GN=RALY PE=1 SV=1	0	8	46	8	1.95455e+06	2.41588e+06	985686	487899	1.25117e+06	6.32819e+06	7.08959e+06	2.39098e+06	1146220.34960938	1506464.1328125	5.77952e+06	502073	4.28033e+06	2.28902e+06	1267548.16601563	3.77452e+06	2723708.57421875	1.09738e+06	3.41775e+07	1101603.0859375	7.31819e+06	2079567.3984375	2.84479e+06	4123292.1328125	2355427.45898438	1.0803e+07	2.54702e+06	4.87345e+06	14670889	1.14912e+07	6337784.1640625	1.09184e+06
Q5QPM2	RNA-binding protein Raly (Fragment) OS=Homo sapiens OX=9606 GN=RALY PE=1 SV=1	0	4	28	4		519618	270683			484573	1.21899e+06		16582.349609375	316844	138529			261811	215911.822265625	1.71002e+06	64304.8		593940	84897.2	728461	383005	675630	176482	12241.994140625	5.07476e+06	1.36095e+06	671754	2630930	3.54797e+06	855555	220068
Q9NRX1	RNA-binding protein PNO1 OS=Homo sapiens OX=9606 GN=PNO1 PE=1 SV=1	0	1	3	1
F8WBJ6	RNA-binding protein PNO1 OS=Homo sapiens OX=9606 GN=PNO1 PE=1 SV=1	0	1	3	1
H3BPE7	RNA-binding protein FUS OS=Homo sapiens OX=9606 GN=FUS PE=1 SV=1	0	3	50	1										69265.6	56006.4					108257											49233.9
P35637	RNA-binding protein FUS OS=Homo sapiens OX=9606 GN=FUS PE=1 SV=1	0	3	50	1										69265.6	56006.4					108257											49233.9
A0A3B3ITL7	RNA-binding protein fox-1 homolog 3 (Fragment) OS=Homo sapiens OX=9606 GN=RBFOX3 PE=1 SV=1	0	2	48	2		561265	174054	30165.728515625	339781	253354	365555	186919		338573	312730	77701.8		78038.7	93692.1	781171	1.77691e+06	450961	2.58701e+06	569836	3.34458e+06	599737	645023	1.20428e+06	285293	3.40651e+06	673098	251468	1.44933e+06	2.48751e+06	766310	159566
S4R469	RNA-binding protein fox-1 homolog 2 (Fragment) OS=Homo sapiens OX=9606 GN=RBFOX2 PE=1 SV=1	0	4	66	4		561265	174054	30165.728515625	339781	253354	365555	186919		338573	312730	77701.8		78038.7	93692.1	781171	3.12286e+06	816474	2.58701e+06	1.09932e+06	4.78166e+06	599737	1.21035e+06	1.76277e+06	285293	4.30236e+06	878691	251468	1.84128e+06	3.43775e+06	1.02984e+06	159566
A0A0G2JSB3	RNA-binding protein fox-1 homolog 2 (Fragment) OS=Homo sapiens OX=9606 GN=RBFOX2 PE=1 SV=1	0	2	20	2		57495					76816.4										3.12286e+06	816474	391910	1.09932e+06	2.69087e+06	246506	1.21035e+06	1.27041e+06		1.88844e+06	446502		828484	1.77726e+06	479185
A0A0G2JRA5	RNA-binding protein fox-1 homolog 2 (Fragment) OS=Homo sapiens OX=9606 GN=RBFOX2 PE=1 SV=1	0	5	73	5		561265	174054	30165.728515625	339781	253354	538533	186919		338573	385738	77701.8		78038.7	93692.1	781171	4.01727e+06	816474	2.79753e+06	1.09932e+06	5.36718e+06	599737	1.68353e+06	2.13466e+06	471919	4.90193e+06	878691	251468	1.84128e+06	6.08239e+06	1.35353e+06	159566
B0QYY7	RNA-binding protein fox-1 homolog 2 (Fragment) OS=Homo sapiens OX=9606 GN=RBFOX2 PE=1 SV=1	0	2	20	2		57495					76816.4										3.12286e+06	816474	391910	1.09932e+06	2.69087e+06	246506	1.21035e+06	1.27041e+06		1.88844e+06	446502		828484	1.77726e+06	479185
A0A0G2JRD1	RNA-binding protein fox-1 homolog 2 (Fragment) OS=Homo sapiens OX=9606 GN=RBFOX2 PE=1 SV=1	0	4	65	4		503770	174054	30165.728515625	339781	253354	461717	186919		338573	385738	77701.8		78038.7	93692.1	781171	2.24036e+06	365512	2.40562e+06	529480	4.1134e+06	353231	1.03851e+06	1.42273e+06	471919	3.90934e+06	637783	251468	1.40474e+06	5.25537e+06	1.13788e+06	159566
S4R3K7	RNA-binding protein fox-1 homolog 2 (Fragment) OS=Homo sapiens OX=9606 GN=RBFOX2 PE=1 SV=1	0	4	65	4		503770	174054	30165.728515625	339781	253354	461717	186919		338573	385738	77701.8		78038.7	93692.1	781171	2.24036e+06	365512	2.40562e+06	529480	4.1134e+06	353231	1.03851e+06	1.42273e+06	471919	3.90934e+06	637783	251468	1.40474e+06	5.25537e+06	1.13788e+06	159566
A0A286YEU2	RNA-binding protein fox-1 homolog 1 OS=Homo sapiens OX=9606 GN=RBFOX1 PE=1 SV=1	0	4	66	4		561265	174054	30165.728515625	339781	253354	365555	186919		338573	312730	77701.8		78038.7	93692.1	781171	3.12286e+06	816474	2.58701e+06	1.09932e+06	4.78166e+06	599737	1.21035e+06	1.76277e+06	285293	4.30236e+06	878691	251468	1.84128e+06	3.43775e+06	1.02984e+06	159566
F8VZG9	RNA-binding protein fox-1 homolog 1 OS=Homo sapiens OX=9606 GN=RBFOX1 PE=1 SV=1	0	4	66	4		561265	174054	30165.728515625	339781	253354	365555	186919		338573	312730	77701.8		78038.7	93692.1	781171	3.12286e+06	816474	2.58701e+06	1.09932e+06	4.78166e+06	599737	1.21035e+06	1.76277e+06	285293	4.30236e+06	878691	251468	1.84128e+06	3.43775e+06	1.02984e+06	159566
I3L1D4	RNA-binding protein fox-1 homolog 1 (Fragment) OS=Homo sapiens OX=9606 GN=RBFOX1 PE=4 SV=1	0	3	26	3		57495					76816.4										3.12286e+06	816474	391910	1.09932e+06	2.69087e+06	246506	1.21035e+06	1.27041e+06		1.88844e+06	446502		828484	1.77726e+06	479185
F8VR27	RNA-binding protein fox-1 homolog 1 (Fragment) OS=Homo sapiens OX=9606 GN=RBFOX1 PE=4 SV=1	0	4	66	4		561265	174054	30165.728515625	339781	253354	365555	186919		338573	312730	77701.8		78038.7	93692.1	781171	3.12286e+06	816474	2.58701e+06	1.09932e+06	4.78166e+06	599737	1.21035e+06	1.76277e+06	285293	4.30236e+06	878691	251468	1.84128e+06	3.43775e+06	1.02984e+06	159566
F8VZY7	RNA-binding protein fox-1 homolog 1 (Fragment) OS=Homo sapiens OX=9606 GN=RBFOX1 PE=4 SV=1	0	4	66	4		561265	174054	30165.728515625	339781	253354	365555	186919		338573	312730	77701.8		78038.7	93692.1	781171	3.12286e+06	816474	2.58701e+06	1.09932e+06	4.78166e+06	599737	1.21035e+06	1.76277e+06	285293	4.30236e+06	878691	251468	1.84128e+06	3.43775e+06	1.02984e+06	159566
Q01844	RNA-binding protein EWS OS=Homo sapiens OX=9606 GN=EWSR1 PE=1 SV=1	0	2	14	2		173912	114764			70152.4	260244	162248	383015	1.89034e+06	1.41869e+06	196768	352985	137339	88363.7	1.2005e+06			176978			53555.3				1.21091e+06	188312				110916
A0A0D9SFL3	RNA-binding protein EWS OS=Homo sapiens OX=9606 GN=EWSR1 PE=1 SV=1	0	1	10	1		173912	114764			70152.4	260244	162248	177955	850112	685962	196768	238217	137339	88363.7	794293			176978			53555.3				804066	188312				110916
B0QYK0	RNA-binding protein EWS OS=Homo sapiens OX=9606 GN=EWSR1 PE=1 SV=1	0	2	14	2		173912	114764			70152.4	260244	162248	383015	1.89034e+06	1.41869e+06	196768	352985	137339	88363.7	1.2005e+06			176978			53555.3				1.21091e+06	188312				110916
H7BY36	RNA-binding protein EWS (Fragment) OS=Homo sapiens OX=9606 GN=EWSR1 PE=1 SV=1	0	1	10	1		173912	114764			70152.4	260244	162248	177955	850112	685962	196768	238217	137339	88363.7	794293			176978			53555.3				804066	188312				110916
Q9Y5S9	RNA-binding protein 8A OS=Homo sapiens OX=9606 GN=RBM8A PE=1 SV=1	0	2	17	2		57448.5	179053		515260		565838		280344	217648	340904	123927				760872	153304				345198					2.90925e+06	856168	407336		1.46128e+06	231099
Q9BQ04	RNA-binding protein 4B OS=Homo sapiens OX=9606 GN=RBM4B PE=1 SV=1	0	3	12	3		482923	64060.5	50237.4	53738.2	140488	147643			612102	191910	41493.8			278545	1.0121e+06		54203.1				85413.8	278476	232560		1.25058e+06	896426		539428	400705	323519
U3KQD5	RNA-binding protein 4B OS=Homo sapiens OX=9606 GN=RBM4B PE=1 SV=1	0	2	10	2		203884			53738.2	140488				376979					93925.1	775248		54203.1				85413.8	278476	232560		1.25058e+06	896426		539428	400705	323519
E9PLB0	RNA-binding protein 4B OS=Homo sapiens OX=9606 GN=RBM4B PE=1 SV=1	0	2	10	2		203884			53738.2	140488				376979					93925.1	775248		54203.1				85413.8	278476	232560		1.25058e+06	896426		539428	400705	323519
E9PM61	RNA-binding protein 4B OS=Homo sapiens OX=9606 GN=RBM4B PE=1 SV=1	0	2	10	2		203884			53738.2	140488				376979					93925.1	775248		54203.1				85413.8	278476	232560		1.25058e+06	896426		539428	400705	323519
Q9BWF3	RNA-binding protein 4 OS=Homo sapiens OX=9606 GN=RBM4 PE=1 SV=1	0	5	14	5		482923	64060.5	50237.4	53738.2	140488	147643			1.14456e+06	766849	41493.8			278545	1.71008e+06		54203.1			954754	85413.8	278476	232560		1.48759e+06	896426		539428	400705	789562
D6R9K7	RNA-binding protein 4 OS=Homo sapiens OX=9606 GN=RBM4 PE=1 SV=1	0	2	10	2		203884			53738.2	140488				376979					93925.1	775248		54203.1				85413.8	278476	232560		1.25058e+06	896426		539428	400705	323519
J3QRR5	RNA-binding protein 4 OS=Homo sapiens OX=9606 GN=RBM4 PE=1 SV=1	0	2	10	2		203884			53738.2	140488				376979					93925.1	775248		54203.1				85413.8	278476	232560		1.25058e+06	896426		539428	400705	323519
E9PB51	RNA-binding protein 4 (Fragment) OS=Homo sapiens OX=9606 GN=RBM4 PE=1 SV=1	0	4	13	4		482923	64060.5	50237.4	53738.2	140488	147643			972041	510597	41493.8			278545	1.41928e+06		54203.1				85413.8	278476	232560		1.25058e+06	896426		539428	400705	789562
Q14498	RNA-binding protein 39 OS=Homo sapiens OX=9606 GN=RBM39 PE=1 SV=2	0	4	18	4		466358					1.30296e+06			266404	411880							415929	217658	164079	451366		927666			1.18929e+06	644931			1.19804e+06
F8WF24	RNA-binding protein 39 OS=Homo sapiens OX=9606 GN=RBM39 PE=1 SV=1	0	1	2	1
G3XAC6	RNA-binding protein 39 OS=Homo sapiens OX=9606 GN=RBM39 PE=1 SV=1	0	4	18	4		466358					1.30296e+06			266404	411880							415929	217658	164079	451366		927666			1.18929e+06	644931			1.19804e+06
F2Z2Z5	RNA-binding protein 39 OS=Homo sapiens OX=9606 GN=RBM39 PE=1 SV=1	0	1	2	1
F8WF73	RNA-binding protein 39 OS=Homo sapiens OX=9606 GN=RBM39 PE=1 SV=1	0	1	2	1
A8MYG5	RNA-binding protein 39 OS=Homo sapiens OX=9606 GN=RBM39 PE=1 SV=1	0	1	2	1
F2Z3E6	RNA-binding protein 39 OS=Homo sapiens OX=9606 GN=RBM39 PE=1 SV=1	0	1	2	1
H0Y4X3	RNA-binding protein 39 (Fragment) OS=Homo sapiens OX=9606 GN=RBM39 PE=1 SV=8	0	2	15	2		466358					834391			266404	411880							415929	217658	164079	451366		927666			1.18929e+06	644931			1.19804e+06
Q5QP23	RNA-binding protein 39 (Fragment) OS=Homo sapiens OX=9606 GN=RBM39 PE=1 SV=1	0	1	2	1
A0A087X122	RNA-binding protein 39 (Fragment) OS=Homo sapiens OX=9606 GN=RBM39 PE=1 SV=1	0	1	11	1
Q5QP22	RNA-binding protein 39 (Fragment) OS=Homo sapiens OX=9606 GN=RBM39 PE=1 SV=1	0	1	2	1
A0A0U1RQH7	RNA-binding protein 39 (Fragment) OS=Homo sapiens OX=9606 GN=RBM39 PE=1 SV=1	0	3	16	3		466358					1.30296e+06			266404	411880							415929	217658	164079	451366		927666			1.18929e+06	644931			1.19804e+06
A0A0U1RQW2	RNA-binding protein 39 (Fragment) OS=Homo sapiens OX=9606 GN=RBM39 PE=1 SV=1	0	3	16	3		466358					1.30296e+06			266404	411880							415929	217658	164079	451366		927666			1.18929e+06	644931			1.19804e+06
P42696	RNA-binding protein 34 OS=Homo sapiens OX=9606 GN=RBM34 PE=1 SV=2	0	2	3	2		293741								76310.4					80285						63443.2	30610.451171875	84537.8			430041	386741				315459
A2A2V2	RNA-binding protein 34 (Fragment) OS=Homo sapiens OX=9606 GN=RBM34 PE=1 SV=1	0	2	3	2		293741								76310.4					80285						63443.2	30610.451171875	84537.8			430041	386741				315459
Q5TCT4	RNA-binding protein 34 (Fragment) OS=Homo sapiens OX=9606 GN=RBM34 PE=1 SV=1	0	1	1	1																											248991
H7C5M1	RNA-binding protein 34 (Fragment) OS=Homo sapiens OX=9606 GN=RBM34 PE=1 SV=1	0	1	1	1																											248991
Q9NW13	RNA-binding protein 28 OS=Homo sapiens OX=9606 GN=RBM28 PE=1 SV=3	0	4	19	4	158882	613423	90423.6	27979.541015625	144659	127872	529464	914442	42245.8	185084	215926	96386.7	476393	97204.7	302704	211610	526388.548828125	51734.568359375	1.18725e+06	197691	748298	148069	488930	92266.9	12232.4306640625	2.08189e+06	826665	544433	4.52182e+06	1.14515e+06	525713.66796875	265589
C9JAA9	RNA-binding protein 28 (Fragment) OS=Homo sapiens OX=9606 GN=RBM28 PE=1 SV=1	0.002	1	5	1			40293.8				121350			106181	108320			80698.8		107527	49391.4		265095		96434.5					335716	205161			264792	52744
C9JE21	RNA-binding protein 28 (Fragment) OS=Homo sapiens OX=9606 GN=RBM28 PE=1 SV=1	0.002	1	5	1			40293.8				121350			106181	108320			80698.8		107527	49391.4		265095		96434.5					335716	205161			264792	52744
P49756	RNA-binding protein 25 OS=Homo sapiens OX=9606 GN=RBM25 PE=1 SV=3	0	9	22	9	212895	337620	213710	18976.1	78198.3		1.35183e+06	32574.162109375	247223.15234375	716740	442379	67261.7	221168	21162.7	162834.564453125	306884	420682	337315.056640625	682049	62548.3	1206509.3359375	723248	1526325.94140625	245103	38558.7	2.55367e+06	589695	265820	138422	699483	470028.435546875
E9PSE8	RNA-binding protein 25 (Fragment) OS=Homo sapiens OX=9606 GN=RBM25 PE=1 SV=1	0.009	1	2	1		64213.7	110373				352670		70921.6	90901.1	97503.7		68279.1		70159.5	90428.4		183597	331642	62548.3		155017	319845	171907		300954	156475		138422	194498	217144
E9PQU5	RNA-binding protein 25 (Fragment) OS=Homo sapiens OX=9606 GN=RBM25 PE=1 SV=1	0	3	10	3	101354	167704.11328125	213710		78198.3		836100		214537	555643	357474		68279.1		102425	90428.4	196648	183597	331642	62548.3	538308	318742	790170	171907	38558.7	1.96752e+06	489972		138422	578154	402927
Q96T37	RNA-binding protein 15 OS=Homo sapiens OX=9606 GN=RBM15 PE=1 SV=2	0	1	4	1			70751.6				99583.9				88433.2				26472.3								98012.8			198237	105909
A0A494C001	RNA-binding protein 15 OS=Homo sapiens OX=9606 GN=RBM15 PE=1 SV=2	0	1	4	1			70751.6				99583.9				88433.2				26472.3								98012.8			198237	105909
A0A499FJY3	RNA-binding protein 15 OS=Homo sapiens OX=9606 GN=RBM15 PE=1 SV=1	0	1	4	1			70751.6				99583.9				88433.2				26472.3								98012.8			198237	105909
A0A087WWP4	RNA-binding protein 15 OS=Homo sapiens OX=9606 GN=RBM15 PE=1 SV=1	0	1	4	1			70751.6				99583.9				88433.2				26472.3								98012.8			198237	105909
Q96PK6	RNA-binding protein 14 OS=Homo sapiens OX=9606 GN=RBM14 PE=1 SV=2	0	15	107	15	1.04061e+06	8574494.6640625	4149199.1640625	44524.080078125	1557146.3203125	2610820.9765625	6.2212e+06	220082	2646832.8359375	1.34918e+07	9952289.7109375	3.00147e+06	2372666.2734375	562784.88671875	855863.95715332	4335976.4296875	8355814.58203125	1313583.82421875	4956758.7421875	1223293.7421875	1007143.8984375	1485654.30078125	3908808.1953125	1781388.87890625	590332.51953125	3.29927e+07	1.48812e+07	8412864.7109375	1.74467e+06	8.29493e+06	5.43219e+06	443428.13671875
B9ZVT1	RNA-binding protein 12B OS=Homo sapiens OX=9606 GN=RBM12B PE=1 SV=2	0.004	1	1	1		110891					116402																			568406	298778			409741
Q8IXT5	RNA-binding protein 12B OS=Homo sapiens OX=9606 GN=RBM12B PE=1 SV=2	0.004	1	1	1		110891					116402																			568406	298778			409741
Q8N7X1	RNA-binding motif protein, X-linked-like-3 OS=Homo sapiens OX=9606 GN=RBMXL3 PE=2 SV=2	0	1	5	1							193308			267013	520464												564470			1.17917e+06	851608			177556	410229
O75526	RNA-binding motif protein, X-linked-like-2 OS=Homo sapiens OX=9606 GN=RBMXL2 PE=1 SV=3	0	3	21	3	231936	2.13687e+06	1.1447e+06		246377	926597	3.71604e+06	118348	70301.2	618912.77734375	1.50434e+06	42595.2	463581	254997.90234375	1904377.90429688		663018	225648	3.96866e+06	102341	3.70206e+06	973014	3.01058e+06	521911.02734375	103275.720703125	7.91844e+06	4.8183e+06	239310	702679	7079340.2421875	5.41604e+06	91096.7
A0A1B0GUK8	RNA-binding motif protein, X-linked-like-1 (Fragment) OS=Homo sapiens OX=9606 GN=RBMXL1 PE=1 SV=1	0	4	40	4	231936	2.35136e+06	1.36822e+06		246377	1.06594e+06	3.94524e+06	312835	263957	775333.10546875	2.27994e+06	209847.36328125	463581	315501	2.6098e+06		724776	225648	4.0149e+06	102341	4.26534e+06	979069	3.32958e+06	596650.64453125	103275.720703125	8.56493e+06	5.81682e+06	473209	2.15039e+06	8262692.9921875	5.84824e+06	197187
P38159	RNA-binding motif protein, X chromosome OS=Homo sapiens OX=9606 GN=RBMX PE=1 SV=3	0	16	164	16	281628	5363304.7890625	4424860.78515625	8303.2294921875	752740	2304298.33203125	1.48729e+07	3.19946e+06	355153	1384467.83203125	6033055.2109375	245781.15234375	1.05108e+06	577919.966796875	6.80984e+06	276611.21484375	2146375.55273438	400779.724609375	13303590.734375	102341	10901615.3671875	3738053.46289063	10275487.140625	1796881.23828125	243597	28512066.140625	1.84571e+07	2259741.2265625	2.8418e+06	2.82159e+07	16615242.6445313	566386
H3BR27	RNA-binding motif protein, X chromosome OS=Homo sapiens OX=9606 GN=RBMX PE=1 SV=1	0	5	36	5	231936	2.36999e+06	1.42998e+06		246377	1.14657e+06	5.22598e+06	312835	263957	618912.77734375	2.70487e+06	209847.36328125	463581	315501	3464972.37109375		1110663.7265625	225648	4.77484e+06	102341	5.10919e+06	1129617.9765625	3.82126e+06	707230.99609375	103275.720703125	1.07576e+07	6.27322e+06	876409	2.15039e+06	9968294.9921875	6.23087e+06	197187
H3BT71	RNA-binding motif protein, X chromosome OS=Homo sapiens OX=9606 GN=RBMX PE=1 SV=1	0	13	124	13	281628	4407341.7734375	3447006.68554688	8303.2294921875	752740	1896676.9921875	1.25781e+07	3.19946e+06	355153	1350481.98046875	5.48371e+06	245781.15234375	1.05108e+06	561277	6.01987e+06	237505	2068578.01367188	249308.341796875	10431566.078125	102341	8546326.3359375	2538073.52539063	8.37129e+06	1541237.59765625	243597	2.46295e+07	1.46387e+07	2259741.2265625	2.39769e+06	2.30873e+07	12746920.7851563	197187
H3BNC1	RNA-binding motif protein, X chromosome OS=Homo sapiens OX=9606 GN=RBMX PE=1 SV=1	0	3	28	3	231936	2.36999e+06	1.42998e+06		246377	1.14657e+06	4.50541e+06	312835	263957	351899.62109375	1.97464e+06	209847.36328125	463581	315501	3.44963e+06		955610	225648	4.37352e+06	102341	4.74883e+06	1063706.3984375	3.02488e+06	707230.99609375	103275.720703125	8.09413e+06	4.98155e+06	876409	2.15039e+06	8282690.6015625	5.58263e+06	197187
H3BUY5	RNA-binding motif protein, X chromosome OS=Homo sapiens OX=9606 GN=RBMX PE=1 SV=1	0	9	88	9	49691.2	2093745.0390625	2372219.40234375		307645	784885.45703125	6.76801e+06		36331.1	347319.58203125	2384578.8359375		318977	121698.076171875	1922353.00390625	110649.13671875	476528.486328125	175132.083984375	6.13195e+06		4070852.2421875	2028369.47265625	4.68543e+06	820917	89624.6	1.1476e+07	9.47594e+06	1.32429e+06	691406	12549114.5703125	8.28749e+06	369199
H0Y6E7	RNA-binding motif protein, X chromosome (Fragment) OS=Homo sapiens OX=9606 GN=RBMX PE=1 SV=2	0	12	111	12	49691.2	2270466.9765625	2302304.81054688	8303.2294921875	506363	970080	9.58267e+06	3081109.5078125	284851	998582	4.7096e+06	203186	587496	306279.58984375	4130831.41992188	237505	1560612.79492188	23660.701171875	6.86424e+06		5204619.5859375	1630971.04882813	6157086	1019326.5703125	140321.443359375	1.93745e+07	11112064.296875	2.02043e+06	1.69501e+06	17693545.7734375	7979123.73828125	106090
O00472	RNA polymerase II elongation factor ELL2 OS=Homo sapiens OX=9606 GN=ELL2 PE=1 SV=2	0.021	1	5	1							44067.1	25650.044921875						22640.4	17624.291015625	58971.6		1327803	201168		150030		611660	141331	87996.4	1.29967e+06	761697	401177		243103	810437
D6RC27	RNA polymerase II elongation factor ELL2 (Fragment) OS=Homo sapiens OX=9606 GN=ELL2 PE=1 SV=1	0.021	1	5	1							44067.1	25650.044921875						22640.4	17624.291015625	58971.6		1327803	201168		150030		611660	141331	87996.4	1.29967e+06	761697	401177		243103	810437
Q5JR04	RNA helicase OS=Homo sapiens OX=9606 GN=MOV10 PE=1 SV=1	0.003	1	1	1	1.59265e+06	133624	302098		790556	259202	752820	135721	3.50847e+06	411347	919962	400494	5.20984e+06	78581.8			491889				440156					501646
I3L3H2	RNA helicase OS=Homo sapiens OX=9606 GN=EIF4A3 PE=1 SV=2	0	11	82	10	809763	3.93705e+06	2335809.7734375		1326692.63671875	1236356.8828125	3709384.9453125	2470294.69140625	4362623.8828125	2386929.49609375	3663128.45703125	849783	5.319e+06	259033	1022319.0859375	6.71542e+06	937449	1.48312e+06	3992709.37695313	367367	4.19452e+06	1337350.7265625	2891708.9921875	1306298.9296875	264771.926269531	16754485.4296875	6100222	4.19022e+06	1.11537e+06	1.15439e+07	4.09669e+06	294072
E9PBH4	RNA helicase OS=Homo sapiens OX=9606 GN=EIF4A2 PE=1 SV=1	0	1	5	0					176459		95520.7	259477	77315.6	419031	347324					849210										561233	216296			491816
E7EQG2	RNA helicase OS=Homo sapiens OX=9606 GN=EIF4A2 PE=1 SV=1	0	5	21	4		1.05539e+06	372962		139520	119426	587219	1.15598e+06		182037	495968		189476	44849.9	184885.380859375	1.83353e+06	228830		614813		126585	111978	262963	83649.3	38168.5	2.75744e+06	816641	342085	526078	440582	458543
F8WE11	RNA helicase OS=Homo sapiens OX=9606 GN=EIF4A2 PE=1 SV=1	0	1	5	0					176459		95520.7	259477	77315.6	419031	347324					849210										561233	216296			491816
J3KT12	RNA helicase OS=Homo sapiens OX=9606 GN=EIF4A1 PE=1 SV=1	0	7	28	6	159450	1225715.1015625	372962		139520	119426	587219	1.83646e+06		754617	1.02976e+06		189476	44849.9	204355.970703125	3.11409e+06	228830		614813		126585	111978	338547	83649.3	38168.5	5.25917e+06	1.3507e+06	577565	951042	1.18537e+06	458543
J3QQP0	RNA helicase OS=Homo sapiens OX=9606 GN=EIF4A1 PE=1 SV=1	0	1	5	0					176459		95520.7	259477	77315.6	419031	347324					849210										561233	216296			491816
H7BXY3	RNA helicase OS=Homo sapiens OX=9606 GN=DHX30 PE=1 SV=1	0	3	6	3		365886	66542.7				400517																178750			1.17679e+06	435409			51013.6	104752
Q8IV96	RNA helicase OS=Homo sapiens OX=9606 GN=DDX6 PE=1 SV=1	0.009	1	1	1																										215540
F8WDT8	RNA helicase OS=Homo sapiens OX=9606 GN=DDX56 PE=1 SV=1	0.002	1	1	1
G3V0G3	RNA helicase OS=Homo sapiens OX=9606 GN=DDX56 PE=1 SV=1	0.002	1	1	1
A0A087WVC1	RNA helicase OS=Homo sapiens OX=9606 GN=DDX50 PE=1 SV=1	0	2	4	2			113972				580243	289224		387406	512916		280329			680528	148920	96965.4			276650		356942			2.39754e+06	485453	507276	1.88175e+06	544325
A0A0C4DG89	RNA helicase OS=Homo sapiens OX=9606 GN=DDX46 PE=1 SV=1	0	3	5	3							1.26011e+06								139456.02734375			56635.7					135502	60482.3				231161	2.72763e+06	100326
D6RJA6	RNA helicase OS=Homo sapiens OX=9606 GN=DDX46 PE=1 SV=1	0.007	1	2	1							448767								77979.4
A0A2R8YDT5	RNA helicase OS=Homo sapiens OX=9606 GN=DDX3X PE=1 SV=1	0	13	89	12	106076.71484375	3088252.8984375	1.48243e+06	21409.388671875	138586	712281.33984375	2186447.3359375	484927	690690.583984375	4.2031e+06	3.14461e+06	108486	210496.94921875	388375.837890625	1080944.39648438	4.78901e+06	868182	512201	1.85914e+06		341260	500669.98046875	1.57985e+06	311389	384478.005859375	6.45689e+06	2883331.12890625	721481		3070573.61328125	1.27646e+06	270035
A0A2R8Y7T2	RNA helicase OS=Homo sapiens OX=9606 GN=DDX3X PE=1 SV=1	0	13	89	12	106076.71484375	3088252.8984375	1.48243e+06	21409.388671875	138586	712281.33984375	2186447.3359375	484927	690690.583984375	4.2031e+06	3.14461e+06	108486	210496.94921875	388375.837890625	1080944.39648438	4.78901e+06	868182	512201	1.85914e+06		341260	500669.98046875	1.57985e+06	311389	384478.005859375	6.45689e+06	2883331.12890625	721481		3070573.61328125	1.27646e+06	270035
A0A2R8YF78	RNA helicase OS=Homo sapiens OX=9606 GN=DDX3X PE=1 SV=1	0	15	102	14	294079.22265625	3718192.0390625	1.64644e+06	35633.0966796875	223555	898144.80859375	2895852.0234375	606793	869163.685546875	4772640.3828125	3.67541e+06	108486	379291.51171875	439929.388671875	1357907.73242188	5.37334e+06	982366	675162	2.202e+06		341260	739523.74609375	1.92828e+06	457311	384478.005859375	7.71808e+06	3894843.26953125	936290		3587899.95703125	1.885e+06	270035
A0A2R8YCW1	RNA helicase OS=Homo sapiens OX=9606 GN=DDX3X PE=1 SV=1	0	15	102	14	294079.22265625	3718192.0390625	1.64644e+06	35633.0966796875	223555	898144.80859375	2895852.0234375	606793	869163.685546875	4772640.3828125	3.67541e+06	108486	379291.51171875	439929.388671875	1357907.73242188	5.37334e+06	982366	675162	2.202e+06		341260	739523.74609375	1.92828e+06	457311	384478.005859375	7.71808e+06	3894843.26953125	936290		3587899.95703125	1.885e+06	270035
A0A0D9SF53	RNA helicase OS=Homo sapiens OX=9606 GN=DDX3X PE=1 SV=1	0	15	102	14	294079.22265625	3718192.0390625	1.64644e+06	35633.0966796875	223555	898144.80859375	2895852.0234375	606793	869163.685546875	4772640.3828125	3.67541e+06	108486	379291.51171875	439929.388671875	1357907.73242188	5.37334e+06	982366	675162	2.202e+06		341260	739523.74609375	1.92828e+06	457311	384478.005859375	7.71808e+06	3894843.26953125	936290		3587899.95703125	1.885e+06	270035
A0A2R8YFS5	RNA helicase OS=Homo sapiens OX=9606 GN=DDX3X PE=1 SV=1	0	15	102	14	294079.22265625	3718192.0390625	1.64644e+06	35633.0966796875	223555	898144.80859375	2895852.0234375	606793	869163.685546875	4772640.3828125	3.67541e+06	108486	379291.51171875	439929.388671875	1357907.73242188	5.37334e+06	982366	675162	2.202e+06		341260	739523.74609375	1.92828e+06	457311	384478.005859375	7.71808e+06	3894843.26953125	936290		3587899.95703125	1.885e+06	270035
A0A2R8Y5G6	RNA helicase OS=Homo sapiens OX=9606 GN=DDX3X PE=1 SV=1	0	15	102	14	294079.22265625	3718192.0390625	1.64644e+06	35633.0966796875	223555	898144.80859375	2895852.0234375	606793	869163.685546875	4772640.3828125	3.67541e+06	108486	379291.51171875	439929.388671875	1357907.73242188	5.37334e+06	982366	675162	2.202e+06		341260	739523.74609375	1.92828e+06	457311	384478.005859375	7.71808e+06	3894843.26953125	936290		3587899.95703125	1.885e+06	270035
A0A2U3TZJ9	RNA helicase OS=Homo sapiens OX=9606 GN=DDX3X PE=1 SV=1	0	15	102	14	294079.22265625	3718192.0390625	1.64644e+06	35633.0966796875	223555	898144.80859375	2895852.0234375	606793	869163.685546875	4772640.3828125	3.67541e+06	108486	379291.51171875	439929.388671875	1357907.73242188	5.37334e+06	982366	675162	2.202e+06		341260	739523.74609375	1.92828e+06	457311	384478.005859375	7.71808e+06	3894843.26953125	936290		3587899.95703125	1.885e+06	270035
A0A2R8YDH3	RNA helicase OS=Homo sapiens OX=9606 GN=DDX3X PE=1 SV=1	0	10	58	9	227800.06640625	2548523.0390625	962517	35633.0966796875	223555	607747.05078125	1948046.2578125	462578	327587.302734375	2097580.5234375	1.84205e+06		379291.51171875	281783.94140625	1036345.70898438	3.08662e+06	756435	486355	1.67777e+06			516156.36328125	1.10471e+06	360383	360199	4.62626e+06	2313308.14453125	578024		1810699.12890625	1.22683e+06	270035
A0A0D9SG12	RNA helicase OS=Homo sapiens OX=9606 GN=DDX3X PE=1 SV=1	0	15	102	14	294079.22265625	3718192.0390625	1.64644e+06	35633.0966796875	223555	898144.80859375	2895852.0234375	606793	869163.685546875	4772640.3828125	3.67541e+06	108486	379291.51171875	439929.388671875	1357907.73242188	5.37334e+06	982366	675162	2.202e+06		341260	739523.74609375	1.92828e+06	457311	384478.005859375	7.71808e+06	3894843.26953125	936290		3587899.95703125	1.885e+06	270035
F6S8Q4	RNA helicase OS=Homo sapiens OX=9606 GN=DDX3X PE=1 SV=1	0	13	98	12	294079.22265625	3718192.0390625	1.64644e+06	35633.0966796875	223555	729398.71484375	2.60713e+06	606793	745122.529296875	3950156.1328125	3.10585e+06	108486	379291.51171875	397698.291015625	1307769.95117188	4.50244e+06	982366	675162	2.202e+06		341260	739523.74609375	1.70259e+06	373224	261939.810546875	6.7559e+06	3508865.86328125	678309		3003547.20703125	1.885e+06
A0A2R8Y645	RNA helicase OS=Homo sapiens OX=9606 GN=DDX3X PE=1 SV=1	0	15	102	14	294079.22265625	3718192.0390625	1.64644e+06	35633.0966796875	223555	898144.80859375	2895852.0234375	606793	869163.685546875	4772640.3828125	3.67541e+06	108486	379291.51171875	439929.388671875	1357907.73242188	5.37334e+06	982366	675162	2.202e+06		341260	739523.74609375	1.92828e+06	457311	384478.005859375	7.71808e+06	3894843.26953125	936290		3587899.95703125	1.885e+06	270035
A0A2R8YFR4	RNA helicase OS=Homo sapiens OX=9606 GN=DDX3X PE=1 SV=1	0	15	102	14	294079.22265625	3718192.0390625	1.64644e+06	35633.0966796875	223555	898144.80859375	2895852.0234375	606793	869163.685546875	4772640.3828125	3.67541e+06	108486	379291.51171875	439929.388671875	1357907.73242188	5.37334e+06	982366	675162	2.202e+06		341260	739523.74609375	1.92828e+06	457311	384478.005859375	7.71808e+06	3894843.26953125	936290		3587899.95703125	1.885e+06	270035
A0A0D9SFB3	RNA helicase OS=Homo sapiens OX=9606 GN=DDX3X PE=1 SV=1	0	15	102	14	294079.22265625	3718192.0390625	1.64644e+06	35633.0966796875	223555	898144.80859375	2895852.0234375	606793	869163.685546875	4772640.3828125	3.67541e+06	108486	379291.51171875	439929.388671875	1357907.73242188	5.37334e+06	982366	675162	2.202e+06		341260	739523.74609375	1.92828e+06	457311	384478.005859375	7.71808e+06	3894843.26953125	936290		3587899.95703125	1.885e+06	270035
A0A2R8Y4A4	RNA helicase OS=Homo sapiens OX=9606 GN=DDX3X PE=1 SV=1	0	15	102	14	294079.22265625	3718192.0390625	1.64644e+06	35633.0966796875	223555	898144.80859375	2895852.0234375	606793	869163.685546875	4772640.3828125	3.67541e+06	108486	379291.51171875	439929.388671875	1357907.73242188	5.37334e+06	982366	675162	2.202e+06		341260	739523.74609375	1.92828e+06	457311	384478.005859375	7.71808e+06	3894843.26953125	936290		3587899.95703125	1.885e+06	270035
Q5STU3	RNA helicase OS=Homo sapiens OX=9606 GN=DDX39B PE=1 SV=2	0.003	1	3	1	306710			343285	353789			274556		282035	282147	371652	306665		454774	299365	378280		323672			374888				774052	193293	230498	491788	561680
F8WAJ0	RNA helicase OS=Homo sapiens OX=9606 GN=DDX31 PE=1 SV=2	0.027	1	1	1		71181.4								28579.3	20583.7			10972.8	32276.1							15867.052734375										30321.3
B7Z6D5	RNA helicase OS=Homo sapiens OX=9606 GN=DDX27 PE=1 SV=1	0	3	9	3		787000	39285.7			99459.7	362629	151074		87240				11915.4	197328	196890			204305		333881	94696.001953125	279226	66231.5		1.12785e+06	232750	145770	155653	1.08791e+06	305824	68992.1
A0A1X7SBZ2	RNA helicase OS=Homo sapiens OX=9606 GN=DDX17 PE=1 SV=1	0	11	88	7		1.19878e+06	84439.6		73154.6		1023531.3359375			1.53682e+06	986003	2.05863e+06	143975	87054.3	521743.888671875	2.24615e+06	157743	423584	459251	1.81383e+06	3.81654e+06	230167	320173	421564	152040.96484375	4.97453e+06	2.0999e+06	139800		576156	751551.96484375	1.03343e+06
A0A5H1ZRQ2	RNA helicase OS=Homo sapiens OX=9606 GN=DDX17 PE=1 SV=1	0	11	88	7		1.19878e+06	84439.6		73154.6		1023531.3359375			1.53682e+06	986003	2.05863e+06	143975	87054.3	521743.888671875	2.24615e+06	157743	423584	459251	1.81383e+06	3.81654e+06	230167	320173	421564	152040.96484375	4.97453e+06	2.0999e+06	139800		576156	751551.96484375	1.03343e+06
A0A3B3ISR7	RNA helicase OS=Homo sapiens OX=9606 GN=DDX10 PE=1 SV=1	0	2	7	2		127010					124872			46049.7	100690				40748.3				239622		98473.4					403045	142513	53284.3		272489	143070
E9PIF2	RNA helicase OS=Homo sapiens OX=9606 GN=DDX10 PE=1 SV=1	0	2	7	2		127010					124872			46049.7	100690				40748.3				239622		98473.4					403045	142513	53284.3		272489	143070
O60306	RNA helicase aquarius OS=Homo sapiens OX=9606 GN=AQR PE=1 SV=4	0.002	1	1	1		274653				130410	91534			277651					35859	433070			200459		381663		473260			361070				423780
J3KSN7	RNA helicase (Fragment) OS=Homo sapiens OX=9606 GN=EIF4A2 PE=1 SV=1	0	3	18	2		1.05539e+06	372962		139520	119426	333178	602509		182037	221330		189476	44849.9	184885.380859375	1.13684e+06	90649.6		614813		126585	111978	262963	83649.3		1.68814e+06	465138	342085		440582	310800
E7EMV8	RNA helicase (Fragment) OS=Homo sapiens OX=9606 GN=EIF4A2 PE=1 SV=1	0	2	9	1		244238	155353					324446							18325.802734375	632634										858011	201706
J3QKZ9	RNA helicase (Fragment) OS=Homo sapiens OX=9606 GN=EIF4A1 PE=1 SV=8	0	5	23	4	159450	1.14655e+06	372962		139520	119426	333178	1.13055e+06		674020	755120		189476	44849.9	184885.380859375	2.20544e+06	90649.6		614813		126585	111978	262963	83649.3		3.81209e+06	999193	577565	424964	1.09753e+06	310800
J3KS25	RNA helicase (Fragment) OS=Homo sapiens OX=9606 GN=EIF4A1 PE=1 SV=8	0	5	23	4	159450	1.14655e+06	372962		139520	119426	333178	1.13055e+06		674020	755120		189476	44849.9	184885.380859375	2.20544e+06	90649.6		614813		126585	111978	262963	83649.3		3.81209e+06	999193	577565	424964	1.09753e+06	310800
J3KTB5	RNA helicase (Fragment) OS=Homo sapiens OX=9606 GN=EIF4A1 PE=1 SV=1	0	6	25	5	159450	1.14655e+06	372962		139520	119426	587219	1.68402e+06		674020	1.02976e+06		189476	44849.9	184885.380859375	2902138	228830		614813		126585	111978	262963	83649.3	38168.5	4.88139e+06	1.3507e+06	577565	951042	1.09753e+06	458543
J3QS69	RNA helicase (Fragment) OS=Homo sapiens OX=9606 GN=EIF4A1 PE=1 SV=1	0	5	16	4	159450	335402	155353				254042	1.40596e+06		491983	808428				18325.802734375	2.39794e+06	138180								38168.5	4.05126e+06	1.08726e+06	235480	951042	656949	147743
J3KT04	RNA helicase (Fragment) OS=Homo sapiens OX=9606 GN=EIF4A1 PE=1 SV=1	0	2	9	1		244238	155353					324446							18325.802734375	632634										858011	201706
J3QR64	RNA helicase (Fragment) OS=Homo sapiens OX=9606 GN=EIF4A1 PE=1 SV=1	0	6	25	5	159450	1.14655e+06	372962		139520	119426	587219	1.68402e+06		674020	1.02976e+06		189476	44849.9	184885.380859375	2902138	228830		614813		126585	111978	262963	83649.3	38168.5	4.88139e+06	1.3507e+06	577565	951042	1.09753e+06	458543
J3QL43	RNA helicase (Fragment) OS=Homo sapiens OX=9606 GN=EIF4A1 PE=1 SV=1	0	6	25	5	159450	1.14655e+06	372962		139520	119426	587219	1.68402e+06		674020	1.02976e+06		189476	44849.9	184885.380859375	2902138	228830		614813		126585	111978	262963	83649.3	38168.5	4.88139e+06	1.3507e+06	577565	951042	1.09753e+06	458543
J3QLN6	RNA helicase (Fragment) OS=Homo sapiens OX=9606 GN=EIF4A1 PE=1 SV=1	0	6	25	5	159450	1.14655e+06	372962		139520	119426	587219	1.68402e+06		674020	1.02976e+06		189476	44849.9	184885.380859375	2902138	228830		614813		126585	111978	262963	83649.3	38168.5	4.88139e+06	1.3507e+06	577565	951042	1.09753e+06	458543
J3KS93	RNA helicase (Fragment) OS=Homo sapiens OX=9606 GN=EIF4A1 PE=1 SV=1	0	2	9	1		244238	155353					324446							18325.802734375	632634										858011	201706
J3KTQ4	RNA helicase (Fragment) OS=Homo sapiens OX=9606 GN=DDX5 PE=1 SV=2	0	4	28	4	237043.166015625	905812	880991.16796875		290083	659422	2072055.0546875	143633	715360	2.29251e+06	1613665.55078125	316040.916992188	417601.09765625	232674.114257813	646820.134765625	2.8048e+06	44547.3	35640.4	1879214.5390625		489434.91796875	252538.114257813	1129488.2890625	389864	59631.4	3.37265e+06	2.817e+06	232898	31379.5	1.57315e+06	1422498.1953125	173859.841796875
J3QRQ7	RNA helicase (Fragment) OS=Homo sapiens OX=9606 GN=DDX5 PE=1 SV=1	0	4	28	4	237043.166015625	905812	880991.16796875		290083	659422	2072055.0546875	143633	715360	2.29251e+06	1613665.55078125	316040.916992188	417601.09765625	232674.114257813	646820.134765625	2.8048e+06	44547.3	35640.4	1879214.5390625		489434.91796875	252538.114257813	1129488.2890625	389864	59631.4	3.37265e+06	2.817e+06	232898	31379.5	1.57315e+06	1422498.1953125	173859.841796875
C9J081	RNA helicase (Fragment) OS=Homo sapiens OX=9606 GN=DDX3Y PE=1 SV=1	0.006	1	2	1	83646.6	220391				68060.9	238188		61181.2	124083	96237.9			51553.6	107056	236403						53921.8				281510	140461
C9J8G5	RNA helicase (Fragment) OS=Homo sapiens OX=9606 GN=DDX3Y PE=1 SV=1	0.006	1	2	1	83646.6	220391				68060.9	238188		61181.2	124083	96237.9			51553.6	107056	236403						53921.8				281510	140461
A0A0A0MT12	RNA helicase (Fragment) OS=Homo sapiens OX=9606 GN=DDX39B PE=1 SV=6	0.003	1	3	1	306710			343285	353789			274556		282035	282147	371652	306665		454774	299365	378280		323672			374888				774052	193293	230498	491788	561680
A0A0G2JHN7	RNA helicase (Fragment) OS=Homo sapiens OX=9606 GN=DDX39B PE=1 SV=4	0.003	1	3	1	306710			343285	353789			274556		282035	282147	371652	306665		454774	299365	378280		323672			374888				774052	193293	230498	491788	561680
F6WLT2	RNA helicase (Fragment) OS=Homo sapiens OX=9606 GN=DDX39B PE=1 SV=1	0.003	1	3	1	306710			343285	353789			274556		282035	282147	371652	306665		454774	299365	378280		323672			374888				774052	193293	230498	491788	561680
F6TRA5	RNA helicase (Fragment) OS=Homo sapiens OX=9606 GN=DDX39B PE=1 SV=1	0.003	1	3	1	306710			343285	353789			274556		282035	282147	371652	306665		454774	299365	378280		323672			374888				774052	193293	230498	491788	561680
F6SXL5	RNA helicase (Fragment) OS=Homo sapiens OX=9606 GN=DDX39B PE=1 SV=1	0.003	1	3	1	306710			343285	353789			274556		282035	282147	371652	306665		454774	299365	378280		323672			374888				774052	193293	230498	491788	561680
F6QYI9	RNA helicase (Fragment) OS=Homo sapiens OX=9606 GN=DDX39B PE=1 SV=1	0.003	1	3	1	306710			343285	353789			274556		282035	282147	371652	306665		454774	299365	378280		323672			374888				774052	193293	230498	491788	561680
F6U6E2	RNA helicase (Fragment) OS=Homo sapiens OX=9606 GN=DDX39B PE=1 SV=1	0.003	1	3	1	306710			343285	353789			274556		282035	282147	371652	306665		454774	299365	378280		323672			374888				774052	193293	230498	491788	561680
F6S2B7	RNA helicase (Fragment) OS=Homo sapiens OX=9606 GN=DDX39B PE=1 SV=1	0.003	1	3	1	306710			343285	353789			274556		282035	282147	371652	306665		454774	299365	378280		323672			374888				774052	193293	230498	491788	561680
F6R6M7	RNA helicase (Fragment) OS=Homo sapiens OX=9606 GN=DDX39B PE=1 SV=1	0.003	1	3	1	306710			343285	353789			274556		282035	282147	371652	306665		454774	299365	378280		323672			374888				774052	193293	230498	491788	561680
F6S4E6	RNA helicase (Fragment) OS=Homo sapiens OX=9606 GN=DDX39B PE=1 SV=1	0.003	1	3	1	306710			343285	353789			274556		282035	282147	371652	306665		454774	299365	378280		323672			374888				774052	193293	230498	491788	561680
A0A0G2JJL7	RNA helicase (Fragment) OS=Homo sapiens OX=9606 GN=DDX39B PE=1 SV=1	0.003	1	3	1	306710			343285	353789			274556		282035	282147	371652	306665		454774	299365	378280		323672			374888				774052	193293	230498	491788	561680
K7EN69	RNA helicase (Fragment) OS=Homo sapiens OX=9606 GN=DDX39A PE=1 SV=1	0.003	1	3	1	306710			343285	353789			274556		282035	282147	371652	306665		454774	299365	378280		323672			374888				774052	193293	230498	491788	561680
K7ENP6	RNA helicase (Fragment) OS=Homo sapiens OX=9606 GN=DDX39A PE=1 SV=1	0.003	1	3	1	306710			343285	353789			274556		282035	282147	371652	306665		454774	299365	378280		323672			374888				774052	193293	230498	491788	561680
K7EL56	RNA helicase (Fragment) OS=Homo sapiens OX=9606 GN=DDX39A PE=1 SV=1	0.003	1	3	1	306710			343285	353789			274556		282035	282147	371652	306665		454774	299365	378280		323672			374888				774052	193293	230498	491788	561680
K7EQN7	RNA helicase (Fragment) OS=Homo sapiens OX=9606 GN=DDX39A PE=1 SV=1	0.003	1	3	1	306710			343285	353789			274556		282035	282147	371652	306665		454774	299365	378280		323672			374888				774052	193293	230498	491788	561680
K7EPJ3	RNA helicase (Fragment) OS=Homo sapiens OX=9606 GN=DDX39A PE=1 SV=1	0.003	1	3	1	306710			343285	353789			274556		282035	282147	371652	306665		454774	299365	378280		323672			374888				774052	193293	230498	491788	561680
K7EIL8	RNA helicase (Fragment) OS=Homo sapiens OX=9606 GN=DDX39A PE=1 SV=1	0.003	1	3	1	306710			343285	353789			274556		282035	282147	371652	306665		454774	299365	378280		323672			374888				774052	193293	230498	491788	561680
Q08J23	RNA cytosine C(5)-methyltransferase NSUN2 OS=Homo sapiens OX=9606 GN=NSUN2 PE=1 SV=2	0	2	2	2		239587	76104.3		52380.5	40956.2	168000	96535.7	60877.9	156472	134673	29026.1	261220		89820.6			28094.845703125			80863										68643
A0A140T9Y7	RNA cytosine C(5)-methyltransferase NSUN2 OS=Homo sapiens OX=9606 GN=NSUN2 PE=1 SV=1	0.006	1	1	1
Q9H0A0	RNA cytidine acetyltransferase OS=Homo sapiens OX=9606 GN=NAT10 PE=1 SV=2	0	5	18	5	233192	466307				40566.9	1.05656e+06			319312	288685.51953125	151977	296509		315062	175875		31982.150390625	393078	41433.5	485596	57908.6	434448	55626		2.22782e+06	419901	721535		737297	284819
A0A087WV29	RNA cytidine acetyltransferase OS=Homo sapiens OX=9606 GN=NAT10 PE=1 SV=1	0	4	16	4	144107	466307				40566.9	730300			124718	60917	151977	296509		315062			31982.150390625	393078	41433.5	485596	57908.6	434448	55626		1.03448e+06	174212	721535		440955	284819
E9PMU0	RNA cytidine acetyltransferase OS=Homo sapiens OX=9606 GN=NAT10 PE=1 SV=1	0.033	1	2	1	89084.4						326264			194594	227768					175875										1.19334e+06	245689			296342
E9PJN6	RNA cytidine acetyltransferase (Fragment) OS=Homo sapiens OX=9606 GN=NAT10 PE=1 SV=8	0.033	1	2	1	89084.4						326264			194594	227768					175875										1.19334e+06	245689			296342
A6NFN3	RNA binding protein fox-1 homolog 3 OS=Homo sapiens OX=9606 GN=RBFOX3 PE=2 SV=4	0	2	48	2		561265	174054	30165.728515625	339781	253354	365555	186919		338573	312730	77701.8		78038.7	93692.1	781171	1.77691e+06	450961	2.58701e+06	569836	3.34458e+06	599737	645023	1.20428e+06	285293	3.40651e+06	673098	251468	1.44933e+06	2.48751e+06	766310	159566
J3QQZ2	RNA binding protein fox-1 homolog 3 OS=Homo sapiens OX=9606 GN=RBFOX3 PE=1 SV=1	0.005	1	8	1		57495					76816.4										1.77691e+06	450961	391910	569836	1.25379e+06	246506	645023	711925		992594	240908		436535	827023	215654
J3QRF4	RNA binding protein fox-1 homolog 3 OS=Homo sapiens OX=9606 GN=RBFOX3 PE=1 SV=1	0	2	48	2		561265	174054	30165.728515625	339781	253354	365555	186919		338573	312730	77701.8		78038.7	93692.1	781171	1.77691e+06	450961	2.58701e+06	569836	3.34458e+06	599737	645023	1.20428e+06	285293	3.40651e+06	673098	251468	1.44933e+06	2.48751e+06	766310	159566
O43251	RNA binding protein fox-1 homolog 2 OS=Homo sapiens OX=9606 GN=RBFOX2 PE=1 SV=3	0	5	73	5		561265	174054	30165.728515625	339781	253354	538533	186919		338573	385738	77701.8		78038.7	93692.1	781171	4.01727e+06	816474	2.79753e+06	1.09932e+06	5.36718e+06	599737	1.68353e+06	2.13466e+06	471919	4.90193e+06	878691	251468	1.84128e+06	6.08239e+06	1.35353e+06	159566
B0QYY4	RNA binding protein fox-1 homolog 2 OS=Homo sapiens OX=9606 GN=RBFOX2 PE=1 SV=1	0	4	66	4		561265	174054	30165.728515625	339781	253354	365555	186919		338573	312730	77701.8		78038.7	93692.1	781171	3.12286e+06	816474	2.58701e+06	1.09932e+06	4.78166e+06	599737	1.21035e+06	1.76277e+06	285293	4.30236e+06	878691	251468	1.84128e+06	3.43775e+06	1.02984e+06	159566
B0QYV1	RNA binding protein fox-1 homolog 2 OS=Homo sapiens OX=9606 GN=RBFOX2 PE=1 SV=1	0	5	73	5		561265	174054	30165.728515625	339781	253354	538533	186919		338573	385738	77701.8		78038.7	93692.1	781171	4.01727e+06	816474	2.79753e+06	1.09932e+06	5.36718e+06	599737	1.68353e+06	2.13466e+06	471919	4.90193e+06	878691	251468	1.84128e+06	6.08239e+06	1.35353e+06	159566
Q9NWB1	RNA binding protein fox-1 homolog 1 OS=Homo sapiens OX=9606 GN=RBFOX1 PE=1 SV=2	0	4	66	4		561265	174054	30165.728515625	339781	253354	365555	186919		338573	312730	77701.8		78038.7	93692.1	781171	3.12286e+06	816474	2.58701e+06	1.09932e+06	4.78166e+06	599737	1.21035e+06	1.76277e+06	285293	4.30236e+06	878691	251468	1.84128e+06	3.43775e+06	1.02984e+06	159566
J3KNW3	RNA binding protein fox-1 homolog 1 OS=Homo sapiens OX=9606 GN=RBFOX1 PE=1 SV=1	0	4	66	4		561265	174054	30165.728515625	339781	253354	365555	186919		338573	312730	77701.8		78038.7	93692.1	781171	3.12286e+06	816474	2.58701e+06	1.09932e+06	4.78166e+06	599737	1.21035e+06	1.76277e+06	285293	4.30236e+06	878691	251468	1.84128e+06	3.43775e+06	1.02984e+06	159566
B7Z1U7	RNA binding protein fox-1 homolog 1 OS=Homo sapiens OX=9606 GN=RBFOX1 PE=1 SV=1	0	4	66	4		561265	174054	30165.728515625	339781	253354	365555	186919		338573	312730	77701.8		78038.7	93692.1	781171	3.12286e+06	816474	2.58701e+06	1.09932e+06	4.78166e+06	599737	1.21035e+06	1.76277e+06	285293	4.30236e+06	878691	251468	1.84128e+06	3.43775e+06	1.02984e+06	159566
F8VRS4	RNA binding protein fox-1 homolog 1 OS=Homo sapiens OX=9606 GN=RBFOX1 PE=1 SV=1	0	2	46	2		503770	174054	30165.728515625	339781	253354	288739	186919		338573	312730	77701.8		78038.7	93692.1	781171			2.1951e+06		2.0908e+06	353231		492360	285293	2.41392e+06	432190	251468	1.01279e+06	1.66049e+06	550655	159566
A0A087X2B1	RNA binding protein fox-1 homolog 1 OS=Homo sapiens OX=9606 GN=RBFOX1 PE=1 SV=1	0	4	66	4		561265	174054	30165.728515625	339781	253354	365555	186919		338573	312730	77701.8		78038.7	93692.1	781171	3.12286e+06	816474	2.58701e+06	1.09932e+06	4.78166e+06	599737	1.21035e+06	1.76277e+06	285293	4.30236e+06	878691	251468	1.84128e+06	3.43775e+06	1.02984e+06	159566
Q96E39	RNA binding motif protein, X-linked-like-1 OS=Homo sapiens OX=9606 GN=RBMXL1 PE=1 SV=1	0	12	119	12	281628	4445107.9140625	3469006.66796875		554022	1850822.83203125	1.02172e+07	312835	300287.89453125	1.12265e+06	4664517.0546875	209847.36328125	782558	437199.388671875	4431155.87890625	110649.13671875	1201304.38476563	400779.724609375	9.62865e+06	102341	8015058.8046875	2877550.17578125	7.52805e+06	1287434.53515625	192900.314453125	1.89666e+07	1.42313e+07	1797494.5546875	2.8418e+06	1.96363e+07	13190872.109375	566386
Q9P2E9	Ribosome-binding protein 1 OS=Homo sapiens OX=9606 GN=RRBP1 PE=1 SV=5	0	5	6	5	117574	127220	60450.9					73412.8	63105.9		47429.6	108678		20641.3	369589	729063	47190.9	233682	140205	216076	545573	22831.4	305482			751365	520362	1.23413e+06		649001	83486.2	928134
F8W7S5	Ribosome-binding protein 1 OS=Homo sapiens OX=9606 GN=RRBP1 PE=1 SV=1	0	3	4	3	117574	127220	60450.9					73412.8	63105.9		47429.6	108678		20641.3	223462	428923	47190.9	233682	140205	216076	218021	22831.4	305482			503019	520362	840596		524307	83486.2	928134
A0A087WVV2	Ribosome-binding protein 1 OS=Homo sapiens OX=9606 GN=RRBP1 PE=1 SV=1	0	4	5	4	117574	127220	60450.9					73412.8	63105.9		47429.6	108678		20641.3	296155	428923	47190.9	233682	140205	216076	218021	22831.4	305482			503019	520362	840596		524307	83486.2	928134
A2A2S5	Ribosome-binding protein 1 (Fragment) OS=Homo sapiens OX=9606 GN=RRBP1 PE=1 SV=1	0.001	1	1	1															73434	300139					327552					248346		393533		124694
V9GY78	Ribosome-binding protein 1 (Fragment) OS=Homo sapiens OX=9606 GN=RRBP1 PE=1 SV=1	0	1	1	1															72693.4
Q15050	Ribosome biogenesis regulatory protein homolog OS=Homo sapiens OX=9606 GN=RRS1 PE=1 SV=2	0	4	15	4		2.79517e+06	407404		114640	216811	1.07869e+06		172367	517791	620987		280738	113750.83203125	639863	1376580	305032	153957	784666		3.32152e+06	346636	564216	204050	27304.1	4.30035e+06	1.8495e+06	809481	279101	2.42697e+06	1.42878e+06
Q9GZL7	Ribosome biogenesis protein WDR12 OS=Homo sapiens OX=9606 GN=WDR12 PE=1 SV=2	0	2	15	2		1.03108e+06	1112437.9140625	12965.5869140625	333014	200328	760041		114263	666572	267545			53149.9	213810	1488575	140414	56819			5.61563e+06	140935	196270	106576	307312	8.74621e+06	2.54359e+06	4.04279e+06	974356	6.38557e+06	2.29011e+06
Q8TDN6	Ribosome biogenesis protein BRX1 homolog OS=Homo sapiens OX=9606 GN=BRIX1 PE=1 SV=2	0.029	1	1	1		278722			58176.4	27138.8	162211		35601	66428.4	49359.1	12638.6	33618.6		97135.3	63694.9						43744.4				223472	86337.9	98211.6		132876
O43159	Ribosomal RNA-processing protein 8 OS=Homo sapiens OX=9606 GN=RRP8 PE=1 SV=2	0.03	1	1	1															65920.8						360840						241784
E9PPY3	Ribosomal RNA-processing protein 8 OS=Homo sapiens OX=9606 GN=RRP8 PE=1 SV=1	0.03	1	1	1															65920.8						360840						241784
Q9Y3A4	Ribosomal RNA-processing protein 7 homolog A OS=Homo sapiens OX=9606 GN=RRP7A PE=1 SV=2	0.002	1	1	1											107213															464424				267287
D6RE82	Ribosomal RNA-processing protein 1 homolog A OS=Homo sapiens OX=9606 GN=RRP1 PE=1 SV=1	0.001	1	2	1
Q92979	Ribosomal RNA small subunit methyltransferase NEP1 OS=Homo sapiens OX=9606 GN=EMG1 PE=1 SV=4	0.004	1	1	1		244454	108087									41969.3			32791.1			79993.9														85475.2
A0A087WVM7	Ribosomal RNA small subunit methyltransferase NEP1 (Fragment) OS=Homo sapiens OX=9606 GN=EMG1 PE=1 SV=1	0.004	1	1	1		244454	108087									41969.3			32791.1			79993.9														85475.2
P56182	Ribosomal RNA processing protein 1 homolog A OS=Homo sapiens OX=9606 GN=RRP1 PE=1 SV=1	0.001	1	2	1
J3QR09	Ribosomal protein L19 OS=Homo sapiens OX=9606 GN=RPL19 PE=1 SV=1	0	3	23	3	154158	2.97319e+06	878022		254935	663662	2.78849e+06	451773	171024	868588	3418278.52832031	223210	590770	135606	1.02327e+06	4.2074e+06	302560		5.10189e+06	112924	505023	469474	1.68042e+06	511173		6.91896e+06	2.72015e+06	707820	1.70669e+06	1.84756e+06	1.20824e+06	165737
J3KTE4	Ribosomal protein L19 OS=Homo sapiens OX=9606 GN=RPL19 PE=1 SV=1	0	3	23	3	154158	2.97319e+06	878022		254935	663662	2.78849e+06	451773	171024	868588	3418278.52832031	223210	590770	135606	1.02327e+06	4.2074e+06	302560		5.10189e+06	112924	505023	469474	1.68042e+06	511173		6.91896e+06	2.72015e+06	707820	1.70669e+06	1.84756e+06	1.20824e+06	165737
E7ERA2	Ribosomal protein L15 OS=Homo sapiens OX=9606 GN=RPL15 PE=1 SV=2	0.016	1	9	1	3.59933e+06	526638	262840	207740	964517	2.98663e+06	1.98127e+06	2.24117e+06	1.0119e+06	739839	1.54243e+06	2.76574e+06	7.08869e+06	510693	491322	839325	836638	73968.7	728195	556759	825619	180025	922240	96086.9		1.46794e+06	524895	468693	8881388	842158	161765	361202
A0A2R8YEM3	Ribosomal protein L15 (Fragment) OS=Homo sapiens OX=9606 GN=RPL15 PE=1 SV=1	0	5	47	5		3.71826e+06	1.66887e+06		580459	1.26577e+06	3.68759e+06	866505	300742	1.60664e+06	4.56581e+06	176387		71287.3	967331	2.08059e+06	460099	395296	3503011.8671875		994051	216112	2.18573e+06	671157		1.61704e+07	8.67124e+06	2.11639e+06	958945	5.25647e+06	2.61981e+06	217260
E7ENU7	Ribosomal protein L15 (Fragment) OS=Homo sapiens OX=9606 GN=RPL15 PE=1 SV=1	0	4	15	4		535381	467670		288746	969351	1.43195e+06	576590	135917	519276	1.52176e+06	176387			118307	570601			910388				498376	191977		6.00995e+06	3.16902e+06	944378	958945	1.89675e+06	666539	217260
E7EX53	Ribosomal protein L15 (Fragment) OS=Homo sapiens OX=9606 GN=RPL15 PE=1 SV=1	0	5	47	5		3.71826e+06	1.66887e+06		580459	1.26577e+06	3.68759e+06	866505	300742	1.60664e+06	4.56581e+06	176387		71287.3	967331	2.08059e+06	460099	395296	3503011.8671875		994051	216112	2.18573e+06	671157		1.61704e+07	8.67124e+06	2.11639e+06	958945	5.25647e+06	2.61981e+06	217260
A0A2R8Y738	Ribosomal protein L15 (Fragment) OS=Homo sapiens OX=9606 GN=RPL15 PE=1 SV=1	0	5	47	5		3.71826e+06	1.66887e+06		580459	1.26577e+06	3.68759e+06	866505	300742	1.60664e+06	4.56581e+06	176387		71287.3	967331	2.08059e+06	460099	395296	3503011.8671875		994051	216112	2.18573e+06	671157		1.61704e+07	8.67124e+06	2.11639e+06	958945	5.25647e+06	2.61981e+06	217260
E7EQV9	Ribosomal protein L15 (Fragment) OS=Homo sapiens OX=9606 GN=RPL15 PE=1 SV=1	0	5	47	5		3.71826e+06	1.66887e+06		580459	1.26577e+06	3.68759e+06	866505	300742	1.60664e+06	4.56581e+06	176387		71287.3	967331	2.08059e+06	460099	395296	3503011.8671875		994051	216112	2.18573e+06	671157		1.61704e+07	8.67124e+06	2.11639e+06	958945	5.25647e+06	2.61981e+06	217260
O76021	Ribosomal L1 domain-containing protein 1 OS=Homo sapiens OX=9606 GN=RSL1D1 PE=1 SV=3	0	5	32	5	108932.52734375	2829786.5078125	103002		156592	275004	1.6748e+06	241214	33448.7	936891	709672.38671875	91661.5	244671	69887.5	892387	201782	320305		428368		1.09024e+06	419371.01953125	800583	93170.9	70492.8	4.80751e+06	1.3408e+06	258468	211166	3.09249e+06	1001596.3671875
I3L3U9	Ribosomal L1 domain-containing protein 1 (Fragment) OS=Homo sapiens OX=9606 GN=RSL1D1 PE=1 SV=1	0	2	5	2	41001.1	362466			94667.6		75430.8	184291		408057	234218.29296875	91661.5	122265				145890								70492.8	856642	292805	190490	211166	855461
I3L3C4	Ribosomal L1 domain-containing protein 1 (Fragment) OS=Homo sapiens OX=9606 GN=RSL1D1 PE=1 SV=1	0	2	5	2	41001.1	362466			94667.6		75430.8	184291		408057	234218.29296875	91661.5	122265				145890								70492.8	856642	292805	190490	211166	855461
I3L234	Ribosomal L1 domain-containing protein 1 (Fragment) OS=Homo sapiens OX=9606 GN=RSL1D1 PE=1 SV=1	0	1	3	1	41001.1	284417			94667.6			184291		155091	54640.8	91661.5	122265				56883.9								70492.8			190490	211166	192252
J3QSV6	Ribosomal L1 domain-containing protein 1 (Fragment) OS=Homo sapiens OX=9606 GN=RSL1D1 PE=1 SV=1	0	4	27	4	108932.52734375	2304647.6328125	103002		156592	275004	1.2883e+06	241214	33448.7	674434	454513.66796875	91661.5	122265	69887.5	739446	201782	320305		428368		735985	338181.65234375	488525	93170.9	70492.8	3.27846e+06	869364	258468	211166	2.01302e+06	699781
Q9Y4W2	Ribosomal biogenesis protein LAS1L OS=Homo sapiens OX=9606 GN=LAS1L PE=1 SV=2	0.03	1	1	1									65546.5	151772	225219															659911	233245			479810
A0A3B3IUA2	Ribonucloprotein OS=Homo sapiens OX=9606 GN=SNU13 PE=1 SV=1	0	1	9	1		410390	174616				517220			282153	323399					589363			278816				228586			2.38867e+06	1.26079e+06	293531		2.29882e+06
B1AHD1	Ribonucloprotein OS=Homo sapiens OX=9606 GN=SNU13 PE=1 SV=1	0	1	9	1		410390	174616				517220			282153	323399					589363			278816				228586			2.38867e+06	1.26079e+06	293531		2.29882e+06
E9PAU2	Ribonucleoprotein PTB-binding 1 OS=Homo sapiens OX=9606 GN=RAVER1 PE=1 SV=1	0	1	6	1			118156		201907	119179		152650	212696	230829	236303	155506	265955	58157	52398.4	327758	158786	110776	1.02066e+06	112805	170112	71065	183448	146567	33389.9	261425	165070	158612	186858	193798	91443.8	113050
Q8IY67	Ribonucleoprotein PTB-binding 1 OS=Homo sapiens OX=9606 GN=RAVER1 PE=1 SV=1	0	1	6	1			118156		201907	119179		152650	212696	230829	236303	155506	265955	58157	52398.4	327758	158786	110776	1.02066e+06	112805	170112	71065	183448	146567	33389.9	261425	165070	158612	186858	193798	91443.8	113050
A0A087WZ13	Ribonucleoprotein PTB-binding 1 OS=Homo sapiens OX=9606 GN=RAVER1 PE=1 SV=1	0	1	6	1			118156		201907	119179		152650	212696	230829	236303	155506	265955	58157	52398.4	327758	158786	110776	1.02066e+06	112805	170112	71065	183448	146567	33389.9	261425	165070	158612	186858	193798	91443.8	113050
K7EKR9	Ribonucleoprotein PTB-binding 1 (Fragment) OS=Homo sapiens OX=9606 GN=RAVER1 PE=1 SV=1	0	1	6	1			118156		201907	119179		152650	212696	230829	236303	155506	265955	58157	52398.4	327758	158786	110776	1.02066e+06	112805	170112	71065	183448	146567	33389.9	261425	165070	158612	186858	193798	91443.8	113050
Q99575	Ribonucleases P/MRP protein subunit POP1 OS=Homo sapiens OX=9606 GN=POP1 PE=1 SV=2	0	2	3	2		43891.5														74486.3			198683		120623		94745	20817.2		309013	106334				78780.1
Q9H1E1	Ribonuclease 7 OS=Homo sapiens OX=9606 GN=RNASE7 PE=1 SV=2	0	2	3	2	218899	225248	170440				1267948	880559	361566		145621	269547	174280	114284	117879		166766	390197	831850	273315	375400	118929	520963	337346				664124	2531566			258764
P08134	Rho-related GTP-binding protein RhoC OS=Homo sapiens OX=9606 GN=RHOC PE=1 SV=1	0.034	1	1	1		283875			197047		287266	179016	207444	392247					98346.7	492023			241493			59481.2	219879			571069	221028	195083			162864
Q5JR08	Rho-related GTP-binding protein RhoC (Fragment) OS=Homo sapiens OX=9606 GN=RHOC PE=1 SV=8	0.034	1	1	1		283875			197047		287266	179016	207444	392247					98346.7	492023			241493			59481.2	219879			571069	221028	195083			162864
Q13464	Rho-associated protein kinase 1 OS=Homo sapiens OX=9606 GN=ROCK1 PE=1 SV=1	0.029	1	1	1	84198.3	161234	200219		45102.4	199687	325212		53795.8	157824	193492				18688.701171875	69148	106236	852755	98268.7		137882	95519.8	762176	109219	47547.2	801800	436699	158751		114187	292969
Q5T5U3	Rho GTPase-activating protein 21 OS=Homo sapiens OX=9606 GN=ARHGAP21 PE=1 SV=2	0	1	9	1		38588.9	27863.595703125		99575.6	22056.904296875	46613.6		19741.248046875	17693.9	21855.513671875			7568.3		142309	52855.7	47817			47902.8	27128.673828125	133914	35049.4	30487.435546875	224310		137798
A0A452Q6Z5	Rho GTPase-activating protein 21 OS=Homo sapiens OX=9606 GN=ARHGAP21 PE=1 SV=1	0	1	9	1		38588.9	27863.595703125		99575.6	22056.904296875	46613.6		19741.248046875	17693.9	21855.513671875			7568.3		142309	52855.7	47817			47902.8	27128.673828125	133914	35049.4	30487.435546875	224310		137798
A0A1B0GV73	Rho GTPase-activating protein 21 OS=Homo sapiens OX=9606 GN=ARHGAP21 PE=1 SV=1	0	1	9	1		38588.9	27863.595703125		99575.6	22056.904296875	46613.6		19741.248046875	17693.9	21855.513671875			7568.3		142309	52855.7	47817			47902.8	27128.673828125	133914	35049.4	30487.435546875	224310		137798
A0A087WW76	Rho GTPase-activating protein 21 OS=Homo sapiens OX=9606 GN=ARHGAP21 PE=1 SV=1	0	1	9	1		38588.9	27863.595703125		99575.6	22056.904296875	46613.6		19741.248046875	17693.9	21855.513671875			7568.3		142309	52855.7	47817			47902.8	27128.673828125	133914	35049.4	30487.435546875	224310		137798
E7ESW5	Rho GTPase-activating protein 21 (Fragment) OS=Homo sapiens OX=9606 GN=ARHGAP21 PE=1 SV=1	0	1	9	1		38588.9	27863.595703125		99575.6	22056.904296875	46613.6		19741.248046875	17693.9	21855.513671875			7568.3		142309	52855.7	47817			47902.8	27128.673828125	133914	35049.4	30487.435546875	224310		137798
Q53RT3	Retroviral-like aspartic protease 1 OS=Homo sapiens OX=9606 GN=ASPRV1 PE=1 SV=1	0	3	12	3	556739	129974	98065.3		2125550.42578125		90531	4.46113e+06	466606	741705	1.00927e+06	185246	957538	60162.2	269180	342173	143773			393849	401541	61455.9	642864			405384		510521	910677	414792	161062	105982
Q8TC12	Retinol dehydrogenase 11 OS=Homo sapiens OX=9606 GN=RDH11 PE=1 SV=2	0	1	1	1																455916
Q9HB40	Retinoid-inducible serine carboxypeptidase OS=Homo sapiens OX=9606 GN=SCPEP1 PE=1 SV=1	0	1	1	1								232947
Q9NQC3	Reticulon-4 OS=Homo sapiens OX=9606 GN=RTN4 PE=1 SV=2	0	1	1	1								1.70866e+06			414593					300844
O95197	Reticulon-3 OS=Homo sapiens OX=9606 GN=RTN3 PE=1 SV=2	0	2	9	2	258761	132290	208114.30078125		547237	114347	514978	376070	224327	844508	1.42691e+06	109008	426314	61224.9	163667	2.98108e+06						32847.9	76800.8	58528.2		317551	259101			601777	53745.7
Q16799	Reticulon-1 OS=Homo sapiens OX=9606 GN=RTN1 PE=1 SV=1	0.009	1	3	1	131931	132290	167798		167192	114347	428726	245990	90219.3	237666	476755	109008	230778	61224.9	163667	1.03868e+06						32847.9				317551				260075
F8W914	Reticulon OS=Homo sapiens OX=9606 GN=RTN4 PE=1 SV=1	0	1	1	1								1.70866e+06			414593					300844
B7Z4M1	Reticulon OS=Homo sapiens OX=9606 GN=RTN3 PE=1 SV=1	0.015	1	5	1	131931	132290	167798		167192	114347	428726	245990	90219.3	237666	476755	109008	230778	61224.9	163667	1.03868e+06						32847.9				317551				260075
A8MT72	Reticulon OS=Homo sapiens OX=9606 GN=RTN1 PE=1 SV=1	0.009	1	3	1	131931	132290	167798		167192	114347	428726	245990	90219.3	237666	476755	109008	230778	61224.9	163667	1.03868e+06						32847.9				317551				260075
Q2NKQ5	Reticulon OS=Homo sapiens OX=9606 GN=RTN1 PE=1 SV=1	0.009	1	3	1	131931	132290	167798		167192	114347	428726	245990	90219.3	237666	476755	109008	230778	61224.9	163667	1.03868e+06						32847.9				317551				260075
H7C106	Reticulon (Fragment) OS=Homo sapiens OX=9606 GN=RTN4 PE=1 SV=1	0	1	1	1								1.70866e+06			414593					300844
A0A0U1RQR6	Reticulon (Fragment) OS=Homo sapiens OX=9606 GN=RTN4 PE=1 SV=1	0	1	1	1								1.70866e+06			414593					300844
F5H617	Reticulon (Fragment) OS=Homo sapiens OX=9606 GN=RTN3 PE=1 SV=1	0.015	1	5	1	131931	132290	167798		167192	114347	428726	245990	90219.3	237666	476755	109008	230778	61224.9	163667	1.03868e+06						32847.9				317551				260075
Q96D15	Reticulocalbin-3 OS=Homo sapiens OX=9606 GN=RCN3 PE=1 SV=1	0	3	6	3					1.45714e+06		145822	249222					419137			354955					913131		150015	91179.7		915280		174249
M0QYB8	Reticulocalbin-3 (Fragment) OS=Homo sapiens OX=9606 GN=RCN3 PE=1 SV=1	0.004	1	1	1					429942											164053
M0QZH0	Reticulocalbin-3 (Fragment) OS=Homo sapiens OX=9606 GN=RCN3 PE=1 SV=1	0	3	6	3					1.45714e+06		145822	249222					419137			354955					913131		150015	91179.7		915280		174249
Q9NWS8	Required for meiotic nuclear division protein 1 homolog OS=Homo sapiens OX=9606 GN=RMND1 PE=1 SV=2	0.003	1	1	1
A0A087WXU0	Required for meiotic nuclear division protein 1 homolog OS=Homo sapiens OX=9606 GN=RMND1 PE=1 SV=1	0.003	1	1	1
A0A2R8Y4J4	Required for meiotic nuclear division protein 1 homolog OS=Homo sapiens OX=9606 GN=RMND1 PE=1 SV=1	0.003	1	1	1
A0A2R8YFC3	Required for meiotic nuclear division protein 1 homolog (Fragment) OS=Homo sapiens OX=9606 GN=RMND1 PE=1 SV=1	0.003	1	1	1
A0A2R8Y4P5	Required for meiotic nuclear division protein 1 homolog (Fragment) OS=Homo sapiens OX=9606 GN=RMND1 PE=1 SV=1	0.003	1	1	1
P35249	Replication factor C subunit 4 OS=Homo sapiens OX=9606 GN=RFC4 PE=1 SV=2	0.01	1	1	1			32450.619140625				39478.6				106830					283922														112334
C9JZI1	Replication factor C subunit 4 OS=Homo sapiens OX=9606 GN=RFC4 PE=1 SV=1	0.01	1	1	1			32450.619140625				39478.6				106830					283922														112334
F8WE44	Replication factor C subunit 4 OS=Homo sapiens OX=9606 GN=RFC4 PE=1 SV=1	0.01	1	1	1			32450.619140625				39478.6				106830					283922														112334
C9JGY5	Replication factor C subunit 4 (Fragment) OS=Homo sapiens OX=9606 GN=RFC4 PE=1 SV=1	0.01	1	1	1			32450.619140625				39478.6				106830					283922														112334
C9JTT7	Replication factor C subunit 4 (Fragment) OS=Homo sapiens OX=9606 GN=RFC4 PE=1 SV=1	0.01	1	1	1			32450.619140625				39478.6				106830					283922														112334
C9J8M3	Replication factor C subunit 4 (Fragment) OS=Homo sapiens OX=9606 GN=RFC4 PE=1 SV=1	0.01	1	1	1			32450.619140625				39478.6				106830					283922														112334
C9JW34	Replication factor C subunit 4 (Fragment) OS=Homo sapiens OX=9606 GN=RFC4 PE=1 SV=1	0.01	1	1	1			32450.619140625				39478.6				106830					283922														112334
C9JXZ7	Replication factor C subunit 4 (Fragment) OS=Homo sapiens OX=9606 GN=RFC4 PE=1 SV=1	0.01	1	1	1			32450.619140625				39478.6				106830					283922														112334
P40938	Replication factor C subunit 3 OS=Homo sapiens OX=9606 GN=RFC3 PE=1 SV=2	0	1	7	1		96828.4	64948.9		46559.1		131754			96936.4	128970				41841	214762	64103.5	42189.7	147067				158829			418441	142901	124657		173291
Q92900	Regulator of nonsense transcripts 1 OS=Homo sapiens OX=9606 GN=UPF1 PE=1 SV=2	0.003	1	2	1		188818	36259.4												75191.8	136620			235815				78371.7			321338	100255	298758			95350.2
P41440	Reduced folate transporter OS=Homo sapiens OX=9606 GN=SLC19A1 PE=1 SV=3	0.001	1	3	1			117686						49952.4	109155	169277				69141	315415		43722.8	134930	42835.1	147597		104111		11955.322265625	63505.4	136148	406004	503778	85274		112606
A0A0B4J203	Receptor protein-tyrosine kinase OS=Homo sapiens OX=9606 PE=3 SV=1	0	4	11	4	94787.5	166015	447636	17370.294921875		1248868	634723		238379		91308.1		295749		103152	4.10814e+06	128569	550207	677817	187976	335382	70948.4560546875	135484	232878	82089.8	913738		99918.5	519828	250396	403101	24330.5
S4R381	Receptor protein-tyrosine kinase OS=Homo sapiens OX=9606 GN=FGFR2 PE=1 SV=1	0.034	1	1	1		84691.5	118010				310964	230723		393702	598463		209178			745635	173097	232449			207693		262779	64615.7		1.03391e+06	376443	501492		553066
Q96L35	Receptor protein-tyrosine kinase OS=Homo sapiens OX=9606 GN=EPHB4 PE=1 SV=1	0.003	1	7	1	189008		132862		611179	54651.9	421663	110697	294254	793727	1.00766e+06	165870	386673		7656.92138671875	1.94794e+06	246447				160996		215211		35183.3	1.30618e+06		366562	280398	714446
B1AKC9	Receptor protein-tyrosine kinase OS=Homo sapiens OX=9606 GN=EPHB2 PE=1 SV=1	0.003	1	7	1	189008		132862		611179	54651.9	421663	110697	294254	793727	1.00766e+06	165870	386673		7656.92138671875	1.94794e+06	246447				160996		215211		35183.3	1.30618e+06		366562	280398	714446
A0A3B3IRY8	Receptor protein-tyrosine kinase OS=Homo sapiens OX=9606 GN=EPHB1 PE=1 SV=1	0.003	1	7	1	189008		132862		611179	54651.9	421663	110697	294254	793727	1.00766e+06	165870	386673		7656.92138671875	1.94794e+06	246447				160996		215211		35183.3	1.30618e+06		366562	280398	714446
A0A0B4J1T8	Receptor protein-tyrosine kinase OS=Homo sapiens OX=9606 GN=EPHA6 PE=1 SV=1	0.003	1	7	1	189008		132862		611179	54651.9	421663	110697	294254	793727	1.00766e+06	165870	386673		7656.92138671875	1.94794e+06	246447				160996		215211		35183.3	1.30618e+06		366562	280398	714446
B7ZKW7	Receptor protein-tyrosine kinase OS=Homo sapiens OX=9606 GN=EPHA5 PE=1 SV=1	0.003	1	7	1	189008		132862		611179	54651.9	421663	110697	294254	793727	1.00766e+06	165870	386673		7656.92138671875	1.94794e+06	246447				160996		215211		35183.3	1.30618e+06		366562	280398	714446
B7ZKJ3	Receptor protein-tyrosine kinase OS=Homo sapiens OX=9606 GN=EPHA5 PE=1 SV=1	0.003	1	7	1	189008		132862		611179	54651.9	421663	110697	294254	793727	1.00766e+06	165870	386673		7656.92138671875	1.94794e+06	246447				160996		215211		35183.3	1.30618e+06		366562	280398	714446
F8VP57	Receptor protein-tyrosine kinase OS=Homo sapiens OX=9606 GN=EPHA5 PE=1 SV=1	0.003	1	7	1	189008		132862		611179	54651.9	421663	110697	294254	793727	1.00766e+06	165870	386673		7656.92138671875	1.94794e+06	246447				160996		215211		35183.3	1.30618e+06		366562	280398	714446
F8W9W0	Receptor protein-tyrosine kinase OS=Homo sapiens OX=9606 GN=EPHA5 PE=1 SV=1	0.003	1	7	1	189008		132862		611179	54651.9	421663	110697	294254	793727	1.00766e+06	165870	386673		7656.92138671875	1.94794e+06	246447				160996		215211		35183.3	1.30618e+06		366562	280398	714446
C9JXA2	Receptor protein-tyrosine kinase OS=Homo sapiens OX=9606 GN=EPHA3 PE=1 SV=1	0.003	1	7	1	189008		132862		611179	54651.9	421663	110697	294254	793727	1.00766e+06	165870	386673		7656.92138671875	1.94794e+06	246447				160996		215211		35183.3	1.30618e+06		366562	280398	714446
A0A5S6RJB7	Receptor protein-tyrosine kinase (Fragment) OS=Homo sapiens OX=9606 GN=FGFR2 PE=1 SV=1	0.034	1	1	1		84691.5	118010				310964	230723		393702	598463		209178			745635	173097	232449			207693		262779	64615.7		1.03391e+06	376443	501492		553066
H7BXU9	Receptor protein-tyrosine kinase (Fragment) OS=Homo sapiens OX=9606 GN=FGFR2 PE=1 SV=1	0.034	1	1	1		84691.5	118010				310964	230723		393702	598463		209178			745635	173097	232449			207693		262779	64615.7		1.03391e+06	376443	501492		553066
D6RGK8	Receptor of-activated protein C kinase 1 OS=Homo sapiens OX=9606 GN=RACK1 PE=1 SV=1	0	3	20	3		1.56412e+06	477465	21314.220703125		163631	1305254.0234375	741433	106814	713743	2.46166e+06		377196	99406.7	298636	516265	143942	313064	1.09067e+06	112940	1.03426e+06	217321	1.09152e+06	269668	103109	1.44365e+06	2.91269e+06	283847		339410	509271
D6RHJ5	Receptor of-activated protein C kinase 1 OS=Homo sapiens OX=9606 GN=RACK1 PE=1 SV=1	0	2	26	2	56162.2	1.45498e+06	363207	21314.220703125	65085	163631	1.02167e+06	378668	129505	400719.26171875	986247	19471.7		121766.826171875	368157	411372	143942	313064	978743	54535.7	1.33319e+06	217321	1.14131e+06	269668	103109	921561	1.78977e+06	391824		532214	607526
D6RAC2	Receptor of-activated protein C kinase 1 OS=Homo sapiens OX=9606 GN=RACK1 PE=1 SV=1	0	6	37	6	241601	2222791.47265625	616011	64448.248046875	65085	163631	2965692.8046875	1.80719e+06	348474	1503197.71484375	4.33288e+06	19471.7	873496	121766.826171875	368157	1.29233e+06	236660	372206.12890625	1.68543e+06	112940	1.33319e+06	235030	1.98858e+06	269668	103109	3.51438e+06	3.60042e+06	391824	270203	864896	607526	337168
D6RDI0	Receptor of-activated protein C kinase 1 OS=Homo sapiens OX=9606 GN=RACK1 PE=1 SV=1	0.004	1	16	1		1.20498e+06	287396	21314.220703125		163631	665447	239993	106814	348731	784157			99406.7	298636	253891	143942	313064	700093	54535.7	1.03426e+06	217321	828288	269668	103109	455672	1.44676e+06	283847		339410	509271
D6R909	Receptor of-activated protein C kinase 1 OS=Homo sapiens OX=9606 GN=RACK1 PE=1 SV=1	0	3	20	3		1.56412e+06	477465	21314.220703125		163631	1305254.0234375	741433	106814	713743	2.46166e+06		377196	99406.7	298636	516265	143942	313064	1.09067e+06	112940	1.03426e+06	217321	1.09152e+06	269668	103109	1.44365e+06	2.91269e+06	283847		339410	509271
D6RHH4	Receptor of-activated protein C kinase 1 OS=Homo sapiens OX=9606 GN=RACK1 PE=1 SV=1	0	5	29	5		1.7126e+06	620788	21314.220703125		163631	2057585.0859375	741433	106814	713743	3.83802e+06		842293	147438	298636	516265	143942	432634	1218772.0078125	112940	1.03426e+06	217321	1.41743e+06	365779	103109	2.73465e+06	3.76576e+06	598492		900622	509271
J3KPE3	Receptor of-activated protein C kinase 1 OS=Homo sapiens OX=9606 GN=RACK1 PE=1 SV=1	0	6	42	6	241601	2012128.81640625	569265	64448.248046875	65085	163631	3.07822e+06	1.30576e+06	348474	1138185.74609375	4.03173e+06	19471.7	961397	169798.005859375	368157	1.02995e+06	236660	491775.83203125	1422958.7578125	54535.7	1.33319e+06	235030	2.05125e+06	365779	103109	3.81741e+06	2.98756e+06	706469	270203	1.42611e+06	607526	337168
D6RAU2	Receptor of-activated protein C kinase 1 OS=Homo sapiens OX=9606 GN=RACK1 PE=1 SV=1	0	5	29	5		1.7126e+06	620788	21314.220703125		163631	2057585.0859375	741433	106814	713743	3.83802e+06		842293	147438	298636	516265	143942	432634	1218772.0078125	112940	1.03426e+06	217321	1.41743e+06	365779	103109	2.73465e+06	3.76576e+06	598492		900622	509271
E9PD14	Receptor of-activated protein C kinase 1 OS=Homo sapiens OX=9606 GN=RACK1 PE=1 SV=1	0	5	29	5		1.7126e+06	620788	21314.220703125		163631	2057585.0859375	741433	106814	713743	3.83802e+06		842293	147438	298636	516265	143942	432634	1218772.0078125	112940	1.03426e+06	217321	1.41743e+06	365779	103109	2.73465e+06	3.76576e+06	598492		900622	509271
D6RF23	Receptor of-activated protein C kinase 1 OS=Homo sapiens OX=9606 GN=RACK1 PE=1 SV=1	0	3	17	3	241601	658672.78515625	138546	43134	65085		1.66044e+06	1.06576e+06	241659	789454.83984375	1.87122e+06	19471.7	496300	22360.138671875	69521.1	776062	92718.2	59142.3	594763		298927	17709	897055			2.07073e+06	687733	107977	270203	525486	98255	337168
D6R9Z1	Receptor of-activated protein C kinase 1 (Fragment) OS=Homo sapiens OX=9606 GN=RACK1 PE=1 SV=8	0	4	13	4		507617	333392				1392137.6484375	501439		365012	3.05386e+06		842293	48031.2		262374		119570	518679	58404.1			589145	96111.2		2.27898e+06	2.31901e+06	314645		561212
D6RFZ9	Receptor of-activated protein C kinase 1 (Fragment) OS=Homo sapiens OX=9606 GN=RACK1 PE=1 SV=8	0	5	29	5		1.7126e+06	620788	21314.220703125		163631	2057585.0859375	741433	106814	713743	3.83802e+06		842293	147438	298636	516265	143942	432634	1218772.0078125	112940	1.03426e+06	217321	1.41743e+06	365779	103109	2.73465e+06	3.76576e+06	598492		900622	509271
H0Y8W2	Receptor of-activated protein C kinase 1 (Fragment) OS=Homo sapiens OX=9606 GN=RACK1 PE=1 SV=1	0	5	26	5	241601	807149.94140625	281869	43134	65085		2.41277e+06	1.06576e+06	241659	789454.83984375	3.24757e+06	19471.7	961397	70391.318359375	69521.1	776062	92718.2	178711.98828125	722866		298927	17709	1.22296e+06	96111.2		3.36173e+06	1.54081e+06	422622	270203	1.0867e+06	98255	337168
H0Y9P0	Receptor of-activated protein C kinase 1 (Fragment) OS=Homo sapiens OX=9606 GN=RACK1 PE=1 SV=1	0	3	17	3	241601	658672.78515625	138546	43134	65085		1.66044e+06	1.06576e+06	241659	789454.83984375	1.87122e+06	19471.7	496300	22360.138671875	69521.1	776062	92718.2	59142.3	594763		298927	17709	897055			2.07073e+06	687733	107977	270203	525486	98255	337168
D6REE5	Receptor of-activated protein C kinase 1 (Fragment) OS=Homo sapiens OX=9606 GN=RACK1 PE=1 SV=1	0	6	37	6	241601	2222791.47265625	616011	64448.248046875	65085	163631	2965692.8046875	1.80719e+06	348474	1503197.71484375	4.33288e+06	19471.7	873496	121766.826171875	368157	1.29233e+06	236660	372206.12890625	1.68543e+06	112940	1.33319e+06	235030	1.98858e+06	269668	103109	3.51438e+06	3.60042e+06	391824	270203	864896	607526	337168
D6RFX4	Receptor of-activated protein C kinase 1 (Fragment) OS=Homo sapiens OX=9606 GN=RACK1 PE=1 SV=1	0	4	13	4		507617	333392				1392137.6484375	501439		365012	3.05386e+06		842293	48031.2		262374		119570	518679	58404.1			589145	96111.2		2.27898e+06	2.31901e+06	314645		561212
H0YAM7	Receptor of-activated protein C kinase 1 (Fragment) OS=Homo sapiens OX=9606 GN=RACK1 PE=1 SV=1	0	4	23	4	241601	807149.94140625	281869	43134	65085		2.41277e+06	1.06576e+06	241659	789454.83984375	3.24757e+06	19471.7	961397	70391.318359375	69521.1	776062	92718.2	178711.98828125	722866		298927	17709	1.22296e+06	96111.2		3.36173e+06	1.54081e+06	422622	270203	1.0867e+06	98255	337168
D6RBD0	Receptor of-activated protein C kinase 1 (Fragment) OS=Homo sapiens OX=9606 GN=RACK1 PE=1 SV=1	0	3	20	3		1.56412e+06	477465	21314.220703125		163631	1305254.0234375	741433	106814	713743	2.46166e+06		377196	99406.7	298636	516265	143942	313064	1.09067e+06	112940	1.03426e+06	217321	1.09152e+06	269668	103109	1.44365e+06	2.91269e+06	283847		339410	509271
D6R9L0	Receptor of-activated protein C kinase 1 (Fragment) OS=Homo sapiens OX=9606 GN=RACK1 PE=1 SV=1	0	4	13	4		507617	333392				1392137.6484375	501439		365012	3.05386e+06		842293	48031.2		262374		119570	518679	58404.1			589145	96111.2		2.27898e+06	2.31901e+06	314645		561212
H0YAF8	Receptor of-activated protein C kinase 1 (Fragment) OS=Homo sapiens OX=9606 GN=RACK1 PE=1 SV=1	0	5	26	5	241601	807149.94140625	281869	43134	65085		2.41277e+06	1.06576e+06	241659	789454.83984375	3.24757e+06	19471.7	961397	70391.318359375	69521.1	776062	92718.2	178711.98828125	722866		298927	17709	1.22296e+06	96111.2		3.36173e+06	1.54081e+06	422622	270203	1.0867e+06	98255	337168
P63244	Receptor of activated protein C kinase 1 OS=Homo sapiens OX=9606 GN=RACK1 PE=1 SV=3	0	8	46	8	241601	2371268.62890625	759334	64448.248046875	65085	163631	3718023.8671875	1.80719e+06	348474	1503197.71484375	5.70924e+06	19471.7	1.33859e+06	169798.005859375	368157	1.29233e+06	236660	491775.83203125	1813535.1640625	112940	1.33319e+06	235030	2.31449e+06	365779	103109	4.80538e+06	4.4535e+06	706469	270203	1.42611e+06	607526	337168
P62070	Ras-related protein R-Ras2 OS=Homo sapiens OX=9606 GN=RRAS2 PE=1 SV=1	0	1	7	1									47523.5		201951												107943			416843		187334
E9PK85	Ras-related protein R-Ras2 (Fragment) OS=Homo sapiens OX=9606 GN=RRAS2 PE=1 SV=1	0	1	7	1									47523.5		201951												107943			416843		187334
A6NIZ1	Ras-related protein Rap-1b-like protein OS=Homo sapiens OX=9606 PE=2 SV=1	0.005	1	1	1
B7ZB78	Ras-related protein Rap-1b OS=Homo sapiens OX=9606 GN=RAP1B PE=1 SV=1	0.005	1	1	1
F5GYB5	Ras-related protein Rap-1b OS=Homo sapiens OX=9606 GN=RAP1B PE=1 SV=1	0	2	7	2	89673.4	77833.9			631788	99749.9	363492	486245	280771	771159	724872	239782	499850		21457	444072			511859		443488	37705.2		123996		268734		234567	908226	502059	96267
P61224	Ras-related protein Rap-1b OS=Homo sapiens OX=9606 GN=RAP1B PE=1 SV=1	0	3	8	3	89673.4	77833.9			631788	99749.9	363492	486245	280771	771159	724872	239782	499850		21457	444072			511859		443488	37705.2		123996		268734		234567	908226	502059	96267
F5H7Y6	Ras-related protein Rap-1b OS=Homo sapiens OX=9606 GN=RAP1B PE=1 SV=1	0	3	8	3	89673.4	77833.9			631788	99749.9	363492	486245	280771	771159	724872	239782	499850		21457	444072			511859		443488	37705.2		123996		268734		234567	908226	502059	96267
F5H4H0	Ras-related protein Rap-1b (Fragment) OS=Homo sapiens OX=9606 GN=RAP1B PE=4 SV=1	0	2	7	2	89673.4	77833.9			631788	99749.9	363492	486245	280771	771159	724872	239782	499850		21457	444072			511859		443488	37705.2		123996		268734		234567	908226	502059	96267
F8WBC0	Ras-related protein Rap-1b (Fragment) OS=Homo sapiens OX=9606 GN=RAP1B PE=4 SV=1	0	1	5	1		77833.9			463560		251304	360939	280771	537695	514137	165804	305536		21457						443488	37705.2						234567	908226	502059	96267
F5H077	Ras-related protein Rap-1b (Fragment) OS=Homo sapiens OX=9606 GN=RAP1B PE=1 SV=8	0	2	7	2	89673.4	77833.9			631788	99749.9	363492	486245	280771	771159	724872	239782	499850		21457	444072			511859		443488	37705.2		123996		268734		234567	908226	502059	96267
F5GZG1	Ras-related protein Rap-1b (Fragment) OS=Homo sapiens OX=9606 GN=RAP1B PE=1 SV=8	0.005	1	1	1
F5GYH7	Ras-related protein Rap-1b (Fragment) OS=Homo sapiens OX=9606 GN=RAP1B PE=1 SV=1	0	2	7	2	89673.4	77833.9			631788	99749.9	363492	486245	280771	771159	724872	239782	499850		21457	444072			511859		443488	37705.2		123996		268734		234567	908226	502059	96267
F5H004	Ras-related protein Rap-1b (Fragment) OS=Homo sapiens OX=9606 GN=RAP1B PE=1 SV=1	0	2	7	2	89673.4	77833.9			631788	99749.9	363492	486245	280771	771159	724872	239782	499850		21457	444072			511859		443488	37705.2		123996		268734		234567	908226	502059	96267
F5H500	Ras-related protein Rap-1b (Fragment) OS=Homo sapiens OX=9606 GN=RAP1B PE=1 SV=1	0	2	7	2	89673.4	77833.9			631788	99749.9	363492	486245	280771	771159	724872	239782	499850		21457	444072			511859		443488	37705.2		123996		268734		234567	908226	502059	96267
F5H491	Ras-related protein Rap-1b (Fragment) OS=Homo sapiens OX=9606 GN=RAP1B PE=1 SV=1	0	2	7	2	89673.4	77833.9			631788	99749.9	363492	486245	280771	771159	724872	239782	499850		21457	444072			511859		443488	37705.2		123996		268734		234567	908226	502059	96267
F5GX62	Ras-related protein Rap-1b (Fragment) OS=Homo sapiens OX=9606 GN=RAP1B PE=1 SV=1	0	3	8	3	89673.4	77833.9			631788	99749.9	363492	486245	280771	771159	724872	239782	499850		21457	444072			511859		443488	37705.2		123996		268734		234567	908226	502059	96267
E7ESV4	Ras-related protein Rap-1b (Fragment) OS=Homo sapiens OX=9606 GN=RAP1B PE=1 SV=1	0	3	8	3	89673.4	77833.9			631788	99749.9	363492	486245	280771	771159	724872	239782	499850		21457	444072			511859		443488	37705.2		123996		268734		234567	908226	502059	96267
F5GWU8	Ras-related protein Rap-1b (Fragment) OS=Homo sapiens OX=9606 GN=RAP1B PE=1 SV=1	0	2	7	2	89673.4	77833.9			631788	99749.9	363492	486245	280771	771159	724872	239782	499850		21457	444072			511859		443488	37705.2		123996		268734		234567	908226	502059	96267
F5H823	Ras-related protein Rap-1b (Fragment) OS=Homo sapiens OX=9606 GN=RAP1B PE=1 SV=1	0.005	1	1	1
F5H0B7	Ras-related protein Rap-1b (Fragment) OS=Homo sapiens OX=9606 GN=RAP1B PE=1 SV=1	0	2	7	2	89673.4	77833.9			631788	99749.9	363492	486245	280771	771159	724872	239782	499850		21457	444072			511859		443488	37705.2		123996		268734		234567	908226	502059	96267
F5H6R7	Ras-related protein Rap-1b (Fragment) OS=Homo sapiens OX=9606 GN=RAP1B PE=1 SV=1	0	2	7	2	89673.4	77833.9			631788	99749.9	363492	486245	280771	771159	724872	239782	499850		21457	444072			511859		443488	37705.2		123996		268734		234567	908226	502059	96267
P62834	Ras-related protein Rap-1A OS=Homo sapiens OX=9606 GN=RAP1A PE=1 SV=1	0	3	8	3	89673.4	77833.9			631788	99749.9	363492	486245	280771	771159	724872	239782	499850		21457	444072			511859		443488	37705.2		123996		268734		234567	908226	502059	96267
A0A075B6Q0	Ras-related protein Rap-1A (Fragment) OS=Homo sapiens OX=9606 GN=RAP1A PE=1 SV=1	0	2	7	2	89673.4	77833.9			631788	99749.9	363492	486245	280771	771159	724872	239782	499850		21457	444072			511859		443488	37705.2		123996		268734		234567	908226	502059	96267
Q92930	Ras-related protein Rab-8B OS=Homo sapiens OX=9606 GN=RAB8B PE=1 SV=2	0	3	16	0	324307	675709	523054		898367	77783.8	368027	694878	356046	1.05909e+06	1.46076e+06	358998	571534		294781	3.28089e+06	494484	269664	268125			214928	775086	348115	123903	5.39348e+06	844030	900443	524536	1.19603e+06	735711
H0YL94	Ras-related protein Rab-8B OS=Homo sapiens OX=9606 GN=RAB8B PE=1 SV=1	0	1	8	0	324307	118286	110803		898367	77783.8	368027	354242	356046	1.05909e+06	966187	358998	571534			2.14868e+06	254905	66822.7	268125				274071			1.35027e+06	284288	429986	524536	574270
H0YMN7	Ras-related protein Rab-8B OS=Homo sapiens OX=9606 GN=RAB8B PE=1 SV=1	0	3	16	0	324307	675709	523054		898367	77783.8	368027	694878	356046	1.05909e+06	1.46076e+06	358998	571534		294781	3.28089e+06	494484	269664	268125			214928	775086	348115	123903	5.39348e+06	844030	900443	524536	1.19603e+06	735711
H0YLJ8	Ras-related protein Rab-8B OS=Homo sapiens OX=9606 GN=RAB8B PE=1 SV=1	0	1	8	0	324307	118286	110803		898367	77783.8	368027	354242	356046	1.05909e+06	966187	358998	571534			2.14868e+06	254905	66822.7	268125				274071			1.35027e+06	284288	429986	524536	574270
H0YNE9	Ras-related protein Rab-8B (Fragment) OS=Homo sapiens OX=9606 GN=RAB8B PE=1 SV=1	0	3	16	0	324307	675709	523054		898367	77783.8	368027	694878	356046	1.05909e+06	1.46076e+06	358998	571534		294781	3.28089e+06	494484	269664	268125			214928	775086	348115	123903	5.39348e+06	844030	900443	524536	1.19603e+06	735711
P61006	Ras-related protein Rab-8A OS=Homo sapiens OX=9606 GN=RAB8A PE=1 SV=1	0	3	16	0	324307	675709	523054		898367	77783.8	368027	694878	356046	1.05909e+06	1.46076e+06	358998	571534		294781	3.28089e+06	494484	269664	268125			214928	775086	348115	123903	5.39348e+06	844030	900443	524536	1.19603e+06	735711
C9J4V0	Ras-related protein Rab-7a OS=Homo sapiens OX=9606 GN=RAB7A PE=1 SV=1	0	3	9	3		61644.5			634514		122072	249428	171548	845751	655580	306614	499637			1.33896e+06					148026					607457	198552	462631		297517		279800
C9J4S4	Ras-related protein Rab-7a OS=Homo sapiens OX=9606 GN=RAB7A PE=1 SV=1	0	3	9	3		61644.5			634514		122072	249428	171548	845751	655580	306614	499637			1.33896e+06					148026					607457	198552	462631		297517		279800
C9J8S3	Ras-related protein Rab-7a OS=Homo sapiens OX=9606 GN=RAB7A PE=1 SV=1	0	4	12	4	142975	180531.85546875	54818		973644		122072	249428	373666	1323493	1.06878e+06	402517	606392			1.69016e+06					148026					835113	198552	2.38748e+06		297517		279800
P51149	Ras-related protein Rab-7a OS=Homo sapiens OX=9606 GN=RAB7A PE=1 SV=1	0	5	13	5	142975	180531.85546875	54818		1.17707e+06		122072	249428	498025	1.63551e+06	1.19546e+06	402517	606392	76991.1		1.82759e+06					148026	71110.6				1.07596e+06	198552	2.38748e+06		484679		279800
C9J7D1	Ras-related protein Rab-7a OS=Homo sapiens OX=9606 GN=RAB7A PE=1 SV=1	0	2	5	2		61644.5			449319		122072	249428		528111	355755	188343	317390			983233					148026					607457	198552			297517
C9J592	Ras-related protein Rab-7a (Fragment) OS=Homo sapiens OX=9606 GN=RAB7A PE=1 SV=1	0	4	9	4	142975	180531.85546875	54818		991874		122072	249428	326477	1.31787e+06	895631	284246	424145	76991.1		1.47186e+06					148026	71110.6				1.07596e+06	198552	1.92485e+06		484679
C9IZZ0	Ras-related protein Rab-7a (Fragment) OS=Homo sapiens OX=9606 GN=RAB7A PE=1 SV=1	0	3	8	3	142975	180531.85546875	54818		788449		122072	249428	202118	1.00585e+06	768951	284246	424145			1.33443e+06					148026					835113	198552	1.92485e+06		297517
P51148	Ras-related protein Rab-5C OS=Homo sapiens OX=9606 GN=RAB5C PE=1 SV=2	0	5	31	5	251627	657918.11328125	200331.915039063	12710.681640625	973854	43062.4	626023.876953125	138696	489333.668945313	1583486.69921875	1622893.22363281	256538	501666	10444.0576171875	125211.560546875	2.26481e+06	27220.6	267093.450927734	501771	19027.2	16071	52826.6	526586	150648.66015625	9965.09	1.66457e+06	544529.44921875	1074959.4921875		763320	22312.7
F8VWU4	Ras-related protein Rab-5C (Fragment) OS=Homo sapiens OX=9606 GN=RAB5C PE=1 SV=8	0	1	2	1		122015			218019		97589.8			247759	245221	77113	117523			458927										487193		605607		220602
F8VVK3	Ras-related protein Rab-5C (Fragment) OS=Homo sapiens OX=9606 GN=RAB5C PE=1 SV=1	0	2	4	2		122015			218019		97589.8		63651.8	484153	417901	77113	117523		41603.4	458927										487193		605607		220602
K7ENY4	Ras-related protein Rab-5C (Fragment) OS=Homo sapiens OX=9606 GN=RAB5C PE=1 SV=1	0	3	7	3		122015			504735		97589.8		187269	810839	746187	77113	117523		41603.4	1.08509e+06										773812		605607		220602
P61020	Ras-related protein Rab-5B OS=Homo sapiens OX=9606 GN=RAB5B PE=1 SV=1	0	1	2	1		122015			218019		97589.8			247759	245221	77113	117523			458927										487193		605607		220602
F8VVZ0	Ras-related protein Rab-5B (Fragment) OS=Homo sapiens OX=9606 GN=RAB5B PE=1 SV=1	0	1	2	1		122015			218019		97589.8			247759	245221	77113	117523			458927										487193		605607		220602
F8VUA5	Ras-related protein Rab-5B (Fragment) OS=Homo sapiens OX=9606 GN=RAB5B PE=1 SV=1	0	1	2	1		122015			218019		97589.8			247759	245221	77113	117523			458927										487193		605607		220602
P20339	Ras-related protein Rab-5A OS=Homo sapiens OX=9606 GN=RAB5A PE=1 SV=2	0	1	2	1		122015			218019		97589.8			247759	245221	77113	117523			458927										487193		605607		220602
P61018	Ras-related protein Rab-4B OS=Homo sapiens OX=9606 GN=RAB4B PE=1 SV=1	0	1	1	0																										2.2613e+06
M0R0X1	Ras-related protein Rab-4B (Fragment) OS=Homo sapiens OX=9606 GN=RAB4B PE=1 SV=1	0	1	1	0																										2.2613e+06
P20338	Ras-related protein Rab-4A OS=Homo sapiens OX=9606 GN=RAB4A PE=1 SV=3	0	1	1	0																										2.2613e+06
Q86YS6	Ras-related protein Rab-43 OS=Homo sapiens OX=9606 GN=RAB43 PE=1 SV=1	0	1	1	0																										2.2613e+06
C9JFM7	Ras-related protein Rab-43 (Fragment) OS=Homo sapiens OX=9606 GN=RAB43 PE=1 SV=1	0	1	1	0																										2.2613e+06
O95716	Ras-related protein Rab-3D OS=Homo sapiens OX=9606 GN=RAB3D PE=1 SV=1	0	2	5	1		48787.4													60182.2	186315	75042.8	84653.1	230456			64366.3	117470	87099.2	29800.701171875	314524	160553	82592.2		109250	113774	37494.6
Q96E17	Ras-related protein Rab-3C OS=Homo sapiens OX=9606 GN=RAB3C PE=1 SV=1	0	1	1	0																										2.2613e+06
P20337	Ras-related protein Rab-3B OS=Homo sapiens OX=9606 GN=RAB3B PE=1 SV=2	0	1	1	0																										2.2613e+06
P20336	Ras-related protein Rab-3A OS=Homo sapiens OX=9606 GN=RAB3A PE=1 SV=1	0	1	1	0																										2.2613e+06
M0R257	Ras-related protein Rab-3A (Fragment) OS=Homo sapiens OX=9606 GN=RAB3A PE=1 SV=1	0	1	1	0																										2.2613e+06
Q96DA2	Ras-related protein Rab-39B OS=Homo sapiens OX=9606 GN=RAB39B PE=1 SV=1	0	1	1	0																										2.2613e+06
Q96AX2	Ras-related protein Rab-37 OS=Homo sapiens OX=9606 GN=RAB37 PE=1 SV=3	0	1	1	0																										2.2613e+06
A8MZI4	Ras-related protein Rab-37 OS=Homo sapiens OX=9606 GN=RAB37 PE=1 SV=1	0	1	1	0																										2.2613e+06
B7Z3L0	Ras-related protein Rab-37 OS=Homo sapiens OX=9606 GN=RAB37 PE=1 SV=1	0	1	1	0																										2.2613e+06
Q15286	Ras-related protein Rab-35 OS=Homo sapiens OX=9606 GN=RAB35 PE=1 SV=1	0	3	9	1	118206	183648	67780.7		104679	72685.8	180837		99542.9	171757	107071	98858.6		58487.7	143184	367476	92758.4	42190.2			233948	60929				352421	120559		977919	180232	83461.8
F5H157	Ras-related protein Rab-35 (Fragment) OS=Homo sapiens OX=9606 GN=RAB35 PE=1 SV=1	0	3	9	1	118206	183648	67780.7		104679	72685.8	180837		99542.9	171757	107071	98858.6		58487.7	143184	367476	92758.4	42190.2			233948	60929				352421	120559		977919	180232	83461.8
A0A494C0Z5	Ras-related protein Rab-33B OS=Homo sapiens OX=9606 GN=RAB33B PE=1 SV=1	0.002	1	2	0																										2.2613e+06
Q9H082	Ras-related protein Rab-33B OS=Homo sapiens OX=9606 GN=RAB33B PE=1 SV=1	0.002	1	2	0																										2.2613e+06
Q15771	Ras-related protein Rab-30 OS=Homo sapiens OX=9606 GN=RAB30 PE=1 SV=2	0	1	1	0																										2.2613e+06
E9PNB9	Ras-related protein Rab-30 OS=Homo sapiens OX=9606 GN=RAB30 PE=1 SV=1	0	1	1	0																										2.2613e+06
E9PI18	Ras-related protein Rab-30 (Fragment) OS=Homo sapiens OX=9606 GN=RAB30 PE=1 SV=1	0	1	1	0																										2.2613e+06
E9PS06	Ras-related protein Rab-30 (Fragment) OS=Homo sapiens OX=9606 GN=RAB30 PE=1 SV=1	0	1	1	0																										2.2613e+06
E9PMJ1	Ras-related protein Rab-30 (Fragment) OS=Homo sapiens OX=9606 GN=RAB30 PE=1 SV=1	0	1	1	0																										2.2613e+06
H0YDK7	Ras-related protein Rab-30 (Fragment) OS=Homo sapiens OX=9606 GN=RAB30 PE=1 SV=1	0	1	1	0																										2.2613e+06
E9PJQ5	Ras-related protein Rab-30 (Fragment) OS=Homo sapiens OX=9606 GN=RAB30 PE=1 SV=1	0	1	1	0																										2.2613e+06
E9PRF7	Ras-related protein Rab-30 (Fragment) OS=Homo sapiens OX=9606 GN=RAB30 PE=1 SV=1	0	1	1	0																										2.2613e+06
Q8WUD1	Ras-related protein Rab-2B OS=Homo sapiens OX=9606 GN=RAB2B PE=1 SV=1	0.002	1	1	1
A0A3B3ITL1	Ras-related protein Rab-2B OS=Homo sapiens OX=9606 GN=RAB2B PE=1 SV=1	0.002	1	1	1
P61019	Ras-related protein Rab-2A OS=Homo sapiens OX=9606 GN=RAB2A PE=1 SV=1	0	2	3	2						123219				354447	391151		323060			495858	366187
H7C125	Ras-related protein Rab-2A (Fragment) OS=Homo sapiens OX=9606 GN=RAB2A PE=1 SV=1	0	2	3	2						123219				354447	391151		323060			495858	366187
P57735	Ras-related protein Rab-25 OS=Homo sapiens OX=9606 GN=RAB25 PE=1 SV=2	0.019	1	3	1	113576				239937				114535	446218	432765	122080	185745		23987.626953125	535583	72505.2		441349							977632	345774	446917		302402	177670
Q9UL25	Ras-related protein Rab-21 OS=Homo sapiens OX=9606 GN=RAB21 PE=1 SV=3	0	1	4	1		174479	101363								122513				121695									95515.2		440009	192686	194121			121312
E9PLD0	Ras-related protein Rab-1B OS=Homo sapiens OX=9606 GN=RAB1B PE=1 SV=1	0	6	25	2			42842.3		80230.7	48276.7	119573	127462.876953125	105085.018310547	224790.56640625	247892.022460938	73357.072265625	29090.6		3225.15283203125	422420	92342.4		182832.91796875		148387		40395.1	33987.5		303277	266658	164205		46355.3	50191.6
Q9H0U4	Ras-related protein Rab-1B OS=Homo sapiens OX=9606 GN=RAB1B PE=1 SV=1	0	8	39	2			42842.3		80230.7	48276.7	119573	127462.876953125	105085.018310547	224790.56640625	247892.022460938	73357.072265625	29090.6		3225.15283203125	422420	92342.4		182832.91796875		148387		40395.1	33987.5		303277	266658	164205		46355.3	50191.6
P62820	Ras-related protein Rab-1A OS=Homo sapiens OX=9606 GN=RAB1A PE=1 SV=3	0	9	42	3	561641	1324156.00585938	761135	11733.5693359375	1742677.6328125	346991.06640625	1.26914e+06	1285873.5703125	723328.422851563	2485078.09179688	3564426.88671875	762130	1.32768e+06	110054.130859375	545784	5.61762e+06	819715	745995	1225471.7265625	19455.2		374756	1605044.74609375	1.0508e+06	249063	7529377.6171875	1.82361e+06	1775524.5859375	524536	2.12966e+06	1.45823e+06	175271
E7END7	Ras-related protein Rab-1A OS=Homo sapiens OX=9606 GN=RAB1A PE=1 SV=1	0	6	31	3	561641	766732.318359375	348884	11733.5693359375	1742677.6328125	346991.06640625	1.26914e+06	945238	723328.422851563	2402511.13085938	2733956.98046875	762130	1.32768e+06	110054.130859375	251003	4.48541e+06	580136	543154	1225471.7265625	19455.2		159828	1104029.40234375	702681	125161	3486167.7421875	1.26387e+06	1305067.5859375	524536	1.5079e+06	722516	175271
G3V562	Ras-related protein Rab-15 OS=Homo sapiens OX=9606 GN=RAB15 PE=1 SV=2	0.002	1	3	0																										2.2613e+06
G3V196	Ras-related protein Rab-15 OS=Homo sapiens OX=9606 GN=RAB15 PE=1 SV=2	0	2	11	0	324307	118286	110803		898367	77783.8	368027	354242	356046	1.05909e+06	966187	358998	571534			2.14868e+06	254905	66822.7	268125				274071			3611569	284288	429986	524536	574270
P59190	Ras-related protein Rab-15 OS=Homo sapiens OX=9606 GN=RAB15 PE=1 SV=1	0	2	11	0	324307	118286	110803		898367	77783.8	368027	354242	356046	1.05909e+06	966187	358998	571534			2.14868e+06	254905	66822.7	268125				274071			3611569	284288	429986	524536	574270
A0A2R8Y7G7	Ras-related protein Rab-15 OS=Homo sapiens OX=9606 GN=RAB15 PE=1 SV=1	0.002	1	3	0																										2.2613e+06
A0A2R8YFB8	Ras-related protein Rab-15 OS=Homo sapiens OX=9606 GN=RAB15 PE=1 SV=1	0	2	11	0	324307	118286	110803		898367	77783.8	368027	354242	356046	1.05909e+06	966187	358998	571534			2.14868e+06	254905	66822.7	268125				274071			3611569	284288	429986	524536	574270
A0A2R8YDI9	Ras-related protein Rab-15 OS=Homo sapiens OX=9606 GN=RAB15 PE=1 SV=1	0	1	8	0	324307	118286	110803		898367	77783.8	368027	354242	356046	1.05909e+06	966187	358998	571534			2.14868e+06	254905	66822.7	268125				274071			1.35027e+06	284288	429986	524536	574270
J3QSF4	Ras-related protein Rab-15 (Fragment) OS=Homo sapiens OX=9606 GN=RAB15 PE=1 SV=1	0.002	1	3	0																										2.2613e+06
P61106	Ras-related protein Rab-14 OS=Homo sapiens OX=9606 GN=RAB14 PE=1 SV=4	0	3	23	2	136960	505645	72556.1	21022.736328125	313344	321043	532877	334267	176046	351646	464926	61937.7	334340	161136.23828125	269059	929934	74537	178853.88671875	756307.080078125		637999	219214.197265625	534588	174744.98828125	22151.2	913198	335277.01171875	116551		621147	217179
X6RFL8	Ras-related protein Rab-14 (Fragment) OS=Homo sapiens OX=9606 GN=RAB14 PE=1 SV=1	0	2	4	1	136960	253005		21022.736328125	166067	203482	532877	203958	97435	152920	205047	61937.7	258365	80099.3	133416	368945	74537		207326		174266	101267	241529				43727.7			202274
P51153	Ras-related protein Rab-13 OS=Homo sapiens OX=9606 GN=RAB13 PE=1 SV=1	0	4	16	2	23121.244140625	198947			59500.3		123472.619140625		29811.7	69991.6	128891	9845.6376953125		9266.7451171875	80010.6	741944							76024.5	40963.6	4905.6591796875	190278
A0A087WWB9	Ras-related protein Rab-13 OS=Homo sapiens OX=9606 GN=RAB13 PE=1 SV=1	0	2	7	1	23121.244140625	84699.9			59500.3		123472.619140625		29811.7	69991.6	128891	9845.6376953125		9266.7451171875	65736.1	391231							76024.5	40963.6	4905.6591796875	190278
Q6IQ22	Ras-related protein Rab-12 OS=Homo sapiens OX=9606 GN=RAB12 PE=1 SV=3	0	1	1	0																										2.2613e+06
A0A3B3ITT1	Ras-related protein Rab-12 OS=Homo sapiens OX=9606 GN=RAB12 PE=1 SV=1	0	1	1	0																										2.2613e+06
Q15907	Ras-related protein Rab-11B OS=Homo sapiens OX=9606 GN=RAB11B PE=1 SV=4	0	4	16	4	325444	245954	136297		898468		308222	110162	400992	1.42157e+06	1.34237e+06	433378	807739		23987.626953125	1.82055e+06	200829	121280	441349		295192	25171.4	226103			2.94676e+06	704321	624725		1.11428e+06	177670
P62491	Ras-related protein Rab-11A OS=Homo sapiens OX=9606 GN=RAB11A PE=1 SV=3	0	4	16	4	325444	245954	136297		898468		308222	110162	400992	1.42157e+06	1.34237e+06	433378	807739		23987.626953125	1.82055e+06	200829	121280	441349		295192	25171.4	226103			2.94676e+06	704321	624725		1.11428e+06	177670
B4DQU5	Ras-related protein Rab-11A OS=Homo sapiens OX=9606 GN=RAB11A PE=1 SV=1	0	1	3	1
H3BSC1	Ras-related protein Rab-11A OS=Homo sapiens OX=9606 GN=RAB11A PE=1 SV=1	0	4	16	4	325444	245954	136297		898468		308222	110162	400992	1.42157e+06	1.34237e+06	433378	807739		23987.626953125	1.82055e+06	200829	121280	441349		295192	25171.4	226103			2.94676e+06	704321	624725		1.11428e+06	177670
H3BMH2	Ras-related protein Rab-11A (Fragment) OS=Homo sapiens OX=9606 GN=RAB11A PE=4 SV=1	0	4	16	4	325444	245954	136297		898468		308222	110162	400992	1.42157e+06	1.34237e+06	433378	807739		23987.626953125	1.82055e+06	200829	121280	441349		295192	25171.4	226103			2.94676e+06	704321	624725		1.11428e+06	177670
P61026	Ras-related protein Rab-10 OS=Homo sapiens OX=9606 GN=RAB10 PE=1 SV=1	0	6	30	3	431721	1.21605e+06	552151	76709.2	1.21014e+06	572812	1.36323e+06	744841	571096	1.29291e+06	1605239.4296875	511055.80859375	816675	237179	604822.107421875	2668095.6328125	416547	351970	1.26418e+06	137732.18359375	2.24469e+06	375655.072265625	1.17872e+06	455404	185453	2.7405e+06	1063185.8984375	1486582.5390625	320066	1.51801e+06	650036	656656
Q9HB90	Ras-related GTP-binding protein C OS=Homo sapiens OX=9606 GN=RRAGC PE=1 SV=1	0.02	1	1	1
P60763	Ras-related C3 botulinum toxin substrate 3 OS=Homo sapiens OX=9606 GN=RAC3 PE=1 SV=1	0.023	1	2	1		63448.8	102869						74890	108390	191556	94902			6477.66357421875	270650			123711	80867.2	290024					769620	288809	211642	393386	324253
J3KSC4	Ras-related C3 botulinum toxin substrate 3 (Fragment) OS=Homo sapiens OX=9606 GN=RAC3 PE=1 SV=1	0.023	1	2	1		63448.8	102869						74890	108390	191556	94902			6477.66357421875	270650			123711	80867.2	290024					769620	288809	211642	393386	324253
J3QLK0	Ras-related C3 botulinum toxin substrate 3 (Fragment) OS=Homo sapiens OX=9606 GN=RAC3 PE=1 SV=1	0.023	1	2	1		63448.8	102869						74890	108390	191556	94902			6477.66357421875	270650			123711	80867.2	290024					769620	288809	211642	393386	324253
P15153	Ras-related C3 botulinum toxin substrate 2 OS=Homo sapiens OX=9606 GN=RAC2 PE=1 SV=1	0.023	1	2	1		63448.8	102869						74890	108390	191556	94902			6477.66357421875	270650			123711	80867.2	290024					769620	288809	211642	393386	324253
B1AH77	Ras-related C3 botulinum toxin substrate 2 OS=Homo sapiens OX=9606 GN=RAC2 PE=1 SV=1	0.023	1	2	1		63448.8	102869						74890	108390	191556	94902			6477.66357421875	270650			123711	80867.2	290024					769620	288809	211642	393386	324253
B1AH80	Ras-related C3 botulinum toxin substrate 2 OS=Homo sapiens OX=9606 GN=RAC2 PE=1 SV=1	0.023	1	2	1		63448.8	102869						74890	108390	191556	94902			6477.66357421875	270650			123711	80867.2	290024					769620	288809	211642	393386	324253
P63000	Ras-related C3 botulinum toxin substrate 1 OS=Homo sapiens OX=9606 GN=RAC1 PE=1 SV=1	0.023	1	2	1		63448.8	102869						74890	108390	191556	94902			6477.66357421875	270650			123711	80867.2	290024					769620	288809	211642	393386	324253
Q9UN86	Ras GTPase-activating protein-binding protein 2 OS=Homo sapiens OX=9606 GN=G3BP2 PE=1 SV=2	0	1	4	1		63343.7					280613																105780
Q2PPJ7	Ral GTPase-activating protein subunit alpha-2 OS=Homo sapiens OX=9606 GN=RALGAPA2 PE=1 SV=2	0.034	1	9	1		758615	144076		292816	368679	2020943.4140625	360582		347735	888286	167440	203791	128962	1.0977e+06	1743934.2109375			1.80974e+06		942670	512979	1286661.0703125	711980		4509458	2168630.1640625	462760		2131416	1.32795e+06
H7C1F9	Ral GTPase-activating protein subunit alpha-2 (Fragment) OS=Homo sapiens OX=9606 GN=RALGAPA2 PE=1 SV=1	0.034	1	9	1		758615	144076		292816	368679	2020943.4140625	360582		347735	888286	167440	203791	128962	1.0977e+06	1743934.2109375			1.80974e+06		942670	512979	1286661.0703125	711980		4509458	2168630.1640625	462760		2131416	1.32795e+06
Q0VGL1	Ragulator complex protein LAMTOR4 OS=Homo sapiens OX=9606 GN=LAMTOR4 PE=1 SV=1	0.001	1	1	1	155708		191859		224362	230790	90975.1	651309		182987	398141					87523.5	124164		258756				149416			119339	165348		422216		119313
E9PPG9	Rae1 protein homolog OS=Homo sapiens OX=9606 GN=RAE1 PE=1 SV=1	0	7	87	7		646707	116585		986877	259824	95702.4	426271	85453.2	660223	320438	291726		145771	3357529.15429688	212388	6.30398e+06	4111765.90234375	1.31641e+06	9227748.63671875	9042757.2734375	1.79362e+07	8.03534e+06	15812161.109375	4.19441e+06	3.14287e+06	347548	825536	2.7568e+06	1.59642e+06	1.33643e+06	1.16438e+06
E9PQ57	Rae1 protein homolog OS=Homo sapiens OX=9606 GN=RAE1 PE=1 SV=1	0	11	135	11		646707	116585	132006	986877	259824	95702.4	426271	85453.2	660223	320438	291726	203571	193810.72265625	3357529.15429688	212388	10958646.953125	5283660.1328125	2.06418e+06	12917997.2460938	15230977.3359375	18925653.8671875	10654950.4765625	21796991.296875	4.19441e+06	5.02942e+06	347548	1.06834e+06	3.94629e+06	1.59642e+06	1.33643e+06	1.16438e+06
B0QZ36	Rae1 protein homolog (Fragment) OS=Homo sapiens OX=9606 GN=RAE1 PE=1 SV=1	0	3	25	3		646707			601304	174438	95702.4			331460		176508			3328111.49023438	212388	3.47038e+06	2030976.83984375	860493	6347071.18359375	4467937.5546875	1.72808e+07	6.07968e+06	9.5536e+06	3.75803e+06	2.39717e+06	347548	385136	564139	584700	1.07415e+06	802898
P35241	Radixin OS=Homo sapiens OX=9606 GN=RDX PE=1 SV=1	0	2	5	0	16389.3	174417.20703125			121759	38946.7		354373	70953.6870117188	209161.302734375	121583.17578125				25775.228515625	276096			63666.9			23385.5	60441.2	16506.748046875		505136	50119.3			70103.6	32307.537109375
A0A2R8Y7M3	Radixin OS=Homo sapiens OX=9606 GN=RDX PE=1 SV=1	0	2	5	0	16389.3	174417.20703125			121759	38946.7		354373	70953.6870117188	209161.302734375	121583.17578125				25775.228515625	276096			63666.9			23385.5	60441.2	16506.748046875		505136	50119.3			70103.6	32307.537109375
A0A2R8Y5S7	Radixin OS=Homo sapiens OX=9606 GN=RDX PE=1 SV=1	0	2	5	0	16389.3	174417.20703125			121759	38946.7		354373	70953.6870117188	209161.302734375	121583.17578125				25775.228515625	276096			63666.9			23385.5	60441.2	16506.748046875		505136	50119.3			70103.6	32307.537109375
Q9H0H5	Rac GTPase-activating protein 1 OS=Homo sapiens OX=9606 GN=RACGAP1 PE=1 SV=1	0	2	4	2		430521	21475.8				63148.9			54184.7	32010.7				69111.357421875											186626	200034			124520	64825.3
F8VRD2	Rac GTPase-activating protein 1 (Fragment) OS=Homo sapiens OX=9606 GN=RACGAP1 PE=1 SV=8	0	1	1	1		203641													20511.927734375												63902.4
H0YIK5	Rac GTPase-activating protein 1 (Fragment) OS=Homo sapiens OX=9606 GN=RACGAP1 PE=1 SV=1	0	1	1	1		203641													20511.927734375												63902.4
Q5HYI8	Rab-like protein 3 OS=Homo sapiens OX=9606 GN=RABL3 PE=1 SV=1	0.001	1	3	1
C9JXM3	Rab-like protein 3 OS=Homo sapiens OX=9606 GN=RABL3 PE=1 SV=1	0.001	1	3	1
F8WF50	Rab-like protein 3 OS=Homo sapiens OX=9606 GN=RABL3 PE=1 SV=1	0.001	1	3	1
F8WDC7	Rab-like protein 3 OS=Homo sapiens OX=9606 GN=RABL3 PE=1 SV=1	0.001	1	3	1
F8WAX9	Rab-like protein 3 OS=Homo sapiens OX=9606 GN=RABL3 PE=1 SV=1	0.001	1	3	1
H7C533	Rab-like protein 3 (Fragment) OS=Homo sapiens OX=9606 GN=RABL3 PE=1 SV=1	0.001	1	3	1
A8MSP2	RAB37, member RAS oncogene family, isoform CRA_e OS=Homo sapiens OX=9606 GN=RAB37 PE=1 SV=1	0	1	1	0																										2.2613e+06
[truncated: 4,182 more rows]

## Sheet: Table S7
Uniprot Accession	Description	Coverage in Percent	Number of Peptides	Number of PSMs	Number of Unique Peptides	Abundance
[truncated: 930 more rows]
[truncated: 52 more columns]

[truncated: 6 more sheets: Table S8, Table S9, Table S10, Table S11, Table S12, Table S13]
